# Supplementary material for: Multi-epigenome-wide analyses and meta-analysis of child maltreatment in judicial autopsies and intervened children and adolescents
Source: Mol Psychiatry. 2025 Sep 16;31(3):1253–64. doi: 10.1038/s41380-025-03236-1 (PMC12916479; doi:10.1038/s41380-025-03236-1)
Supplement: Supplementary file 2 — Supplementary Tables [file 41380_2025_3236_MOESM2_ESM.xlsx]

## Sheet: Index
Supplementary Tables Index
Supplementary Table S1.
Detailed background information on Judicial Autopsy Cases
Supplementary Table S2.
Demographic characteristics of the full Adolescent Brain Imaging cohort dataset
Supplementary Table S3.
Top 20 Differentially Methylated Positions (DMPs) associated with child maltreatment in blood samples from the Judicial Autopsy Cases cohort and their integrative analysis results
Supplementary Table S4.(Provided as a separate file)
Results of group statistical analyses of DNA methylation in brain tissue from the Judicial Autopsy Cases
Supplementary Table S5.
Top 20 Differentially Methylated Positions (DMPs) associated with child maltreatment in buccal samples from the Toddler Social Cognition cohort and their integrative analysis results
Supplementary Table S6.
Top DNA methylation signals (P < 5.0E–05) associated with maltreatment type: combined and domain-specific analyses in the Toddler Social Cognition cohort
Supplementary Table S7.
Lead signals and association directions in the Toddler Social Cognition cohort
Supplementary Table S8.
Top 20 Differentially Methylated Positions (DMPs) associated with child maltreatment in saliva samples from the Adolescent Brain Imaging cohort and their integrative analysis results
Supplementary Table S9.
Top DNA methylation signals (P < 5.0E–05) associated with maltreatment type: combined and domain-specific analyses in the Adolescent Brain Imaging cohort
Supplementary Table S10.
Lead signals and association directions in the Adolescent Brain Imaging cohort
Supplementary Table S11.
Genome-wide significant findings from the EWAS meta-analysis
Supplementary Table S12.
Results of interaction analyses between CM and sex for the four significant CpGs identified in the meta-analysis, stratified by cohort
Supplementary Table S13.
Correlations between duration of maltreatment exposure and methylation levels at the four significant CpGs identified in the meta-analysis
Supplementary Table S14.
Enriched GO Biological Process (BP) terms in EWAS meta-analysis
Supplementary Table S15.
Enriched KEGG pathways in the EWAS meta-analysis
Supplementary Table S16.
Evaluation of the candidate CpGs identified in previously published studies
Supplementary Table S17.
Group differences in estimated cell-type proportions across cohorts
Note: Supplementary Table S4 is provided as a separate Excel file.

## Sheet: TableS1
Supplementary Table S1. Detailed background information on Judicial Autopsy Cases
ID	Age (y)	Sex	Day(s) after death	Thymus weight (g)	Thymus weight normal range (g)	lower limit of the thymus weight normal range (g)	Thymus weight ratio	Diagnosis	Group	Institute	Brain	Blood
1	11.2	female	1	42	50.3±14.0	36.3	1.16	Traumatic shock	CM	1	1	1
2	2.7	female	1	17	25.1±10.2	14.9	1.14	Diffuse brain swelling	CM	1	1	1
3	0.7	male	1	2	36.8±12.3	24.5	0.08	Neglect	CM	1	1	1
4	2.9	male	1	35	26.6±8.7	17.9	1.96	Abusive head trauma	CM	1	1	1
5	2.1	female	1	20	25.1±10.2	14.9	1.34	Liver crush injury	CM	1	1	1
6	0.6	female	1	10	33.3±9.9	23.4	0.43	Drowning	CM	1	1	1
7	0.3	female	1	5	38.1±10.7	27.4	0.18	Abusive head trauma	CM	1	1	1
8	0.4	male	1	15	38.1±13.0	25.1	0.6	Drowning	CM	1	1	1
9	0.2	female	2	33	30.6±7.5	23.1	1.43	Respiratory tract infection	TD	1	1	1
10	0.6	female	2	25	29.7±14.8	14.9	1.68	Pneumonia	TD	1	1	1
11	17.5	female	2	NA	25.8±2.1	NA	NA	Blood loss	TD	1	1	1
12	13.2	male	1	NA	47.8±22.3	NA	NA	Blood loss	TD	1	1	1
13	1.2	female	1	20	25.3±9.4	15.9	1.26	Bronchiolitis	TD	1	1	1
14	0	male	1	6	12.1±4.8	7.3	0.82	Drowning	TD	1	1	1
15	0.1	female	1	20	12.7±4.9	7.8	2.56	Myocarditis	TD	1	1	1
16	4	male	1	1	30.5±11.6	18.9	1.32	Suction asphyxiation	CM	2	1	1
17	4	male	1	13.8	30.5±11.6	18.9	0.73	Diffuse brain swelling	CM	2	NA	NA
18	5	male	1	16.5	30.8±12.6	18.2	0.91	Blood loss	CM	2	1	NA
19	1	male	1	20.1	34.0±11.9	22.1	0.91	Diffuse brain swelling	CM	2	NA	NA
20	2	male	1	20	26.6±8.7	27.9	0.72	Acute subdural bleeding	CM	2	1	NA
21	7	female	1	5.8	28.2±14.4	13.8	0.42	Hemorrhagic shock	CM	2	1	1
22	3.1	female	1	1.7	30.9±10.9	20	0.085	Starvation	CM	2	1	1
23	0.1	male	3	20	25.9±7.9	18	1.11111	Asphyxia	TD	1	1	NA
24	0.7	male	4	20.1	36.8±12.3	24.5	0.820408	Acute carbon monoxide poisoning	TD	1	1	NA
25	3	female	7	50	30.9±10.9	20	2.5	Blood loss	TD	1	1	NA
26	2.1	female	1	20	25.1±10.2	14.9	1.34228	Blood loss	TD	1	1	NA

## Sheet: TableS2
Supplementary Table S2. Demographic characteristics of the full Adolescent Brain Imaging cohort dataset
	CM	TD	P-value	Statistics
N	83	154
Age, mean (SD)	13.1 (2.4)	11.7 (2.8)	0.0001	t = -3.92
Sex (Male/Female)	47 / 36	101 / 53	0.23	X² = 1.48
FSIQ, mean (SD)a	91.4 (12.1)	105.3 (11.5)	7e-16	t = 8.67
SDQ, mean (SD)b	12.2 (6.1)	6.4 (4.4)	1.1e-14	t = -8.26
DSRS-C, mean (SD)c	12.2 (6.7)	8.0 (4.9)	1.5e-06	t = -4.97
Maltreatment history
PA (%)	47 (56.6)	–
EA (%)	53 (63.9)	–
SA (%)	10 (75.9)	–
NG (%)	63 (12.0)	–
#Types, mean (SD)	2.1 (0.9)	–
Duration (y), mean (SD)	7.3 (4.1)	–
The P-values were computed using t-test (continuous) and c2 test (categorical) for the group comparison. PA: physical abuse, EA: emotional abuse, SA: sexual abuse, NG: neglect, SDQ; Strength and Difficulties Questionnaire, DSRS-C; Depression Self-Rating Scale for Children a: Missing data for TD (1), b: Missing data for CM (16), c: Missing data for CM (5), TD (48)

## Sheet: TableS3
Supplementary Table S3. Top 20 Differentially Methylated Positions (DMPs) associated with child maltreatment in blood samples from the Judicial Autopsy Cases cohort and their integrative analysis results
EWAS result																Endophenotype correlation			Brain methylation						Brain-peripheral tissue correlations in the AMAZE-CpG database (https://doi.org/10.1038/s41398-023-02370-0)
probe	Chr	MAPINFO	UCSC_RefGene_Group	Relation_to_UCSC_CpG_Island	Gene_Name	logFC	t-value	P-value	FDR	q-value	t-value (adj)	P-value (adj)	FDR (adj)	q-value (adj)	sig. (adj)	r (Thymus)	p (Thymus)	sig. (Thymus)	CM (N)	TD (N)	Estimate	Std. Error	t-value	P-value	brain_mean	brain_sd	blood_mean	blood_sd	saliva_mean	saliva_sd	buccal_mean	buccal_sd	rho_brain_blood	p_rho_brain_blood	rho_brain_saliva	p_rho_brain_saliva	rho_brain_buccal	p_rho_brain_buccal	rho_blood_saliva	p_rho_blood_saliva	rho_blood_buccal	p_rho_blood_buccal	rho_saliva_buccal	p_rho_saliva_buccal	brain_mean_adj	brain_sd_adj	blood_mean_adj	blood_sd_adj	saliva_mean_adj
cg18285462	20	51022181		OpenSea		-2.01591	-11.4076	4.85e-08	0.0124466	0.00714355	-5.05138	4.38636e-07	0.108349	0.0668492		0.528303	0.0354061	*	NA	NA	NA	NA	NA	NA	0.802184	0.180858	0.108824	0.0318437	0.133907	0.0403663	0.172449	0.0656171	0.00175439	0.997125	0.0947368	0.699383	-0.245614	0.309401	-0.507018	0.0284023	0.214035	0.377289	-0.0210526	0.933947	0.729059	0.182551	0.097398	0.018725	0.0958167
cg01258201	6	36808494	TSS1500	Island	CPNE5	-1.62681	-11.3586	5.1e-08	0.0124466	0.00714355	-5.04308	4.58094e-07	0.108349	0.0668492		0.482143	0.0585846		8	4	-1.23445	0.872376	-1.41504	0.199967	0.191274	0.156559	0.0524811	0.0222585	0.0341715	0.0114268	0.0260676	0.00999919	-0.229825	0.34234	0.0894737	0.715532	0.0526316	0.831569	0.307018	0.200588	0.163158	0.502994	0.533333	0.0202874	0.393975	0.149161	0.0390187	0.0112736	0.0443474
cg13381235	10	64120814		OpenSea		-1.7448	-11.351	5.14e-08	0.0124466	0.00714355	-5.04179	4.61195e-07	0.108349	0.0668492		0.474676	0.0631893		NA	NA	NA	NA	NA	NA	0.692594	0.149499	0.663391	0.119427	0.671846	0.119535	0.658413	0.14379	0.864912	0	0.768421	0.000184191	0.747368	0.000355578	0.826316	6.37252e-06	0.849123	0	0.782456	0.000110543	0.711117	0.143899	0.594254	0.111097	0.639041
cg18366541	17	65854797	Body;Body	OpenSea	BPTF;BPTF	-1.97454	-11.1903	6.07e-08	0.0124466	0.00714355	-5.0143	5.32277e-07	0.108349	0.0668492		0.491542	0.0531462		6	3	-0.851742	1.10623	-0.769949	0.48428	0.347279	0.0913787	0.466584	0.0758643	0.440486	0.0741379	0.489175	0.0798013	0.622807	0.00530932	0.687719	0.00154617	0.621053	0.0054697	0.880702	0	0.766667	0.000195408	0.814035	2.19525e-05	0.303004	0.0875152	0.440755	0.0597967	0.424132
cg17195739	4	185252029		OpenSea		-1.3351	-10.5941	1.14e-07	0.0156284	0.00896969	-4.90804	9.19912e-07	0.108349	0.0668492		0.510882	0.0431438	*	NA	NA	NA	NA	NA	NA	0.849143	0.0432803	0.952697	0.0217742	0.785744	0.146281	0.563076	0.145302	0.561404	0.0138004	-0.245614	0.309401	0.0105263	0.968384	0.0859649	0.726365	0.378947	0.110392	0.484211	0.0373544	0.863876	0.0409157	0.964168	0.0104713	0.936405
cg26205385	5	38347843	Body;Body	OpenSea	EGFLAM;EGFLAM	-3.19648	-10.5889	1.15e-07	0.0156284	0.00896969	-4.90708	9.24435e-07	0.108349	0.0668492		0.489019	0.054568		NA	NA	NA	NA	NA	NA	0.802084	0.16039	0.705878	0.109203	0.621789	0.123464	0.4753	0.0994956	0.282456	0.240447	0.429825	0.0676756	0.417544	0.0765833	0.233333	0.334846	0.147368	0.545793	0.712281	0.000889312	0.619401	0.15418	0.752647	0.0844732	0.727447
cg06920399	19	29218653		Island		2.14782	10.4521	1.33e-07	0.0156284	0.00896969	4.92867	8.27908e-07	0.108349	0.0668492		-0.437431	0.0901876		8	6	-0.297308	0.577296	-0.515	0.618962	NA	NA	NA	NA	NA	NA	NA	NA	NA	NA	NA	NA	NA	NA	NA	NA	NA	NA	NA	NA	NA	NA	NA	NA	NA
cg22646780	7	158769835		S_Shelf		4.95818	9.91863	2.42e-07	0.0246479	0.0141463	4.82574	1.39481e-06	0.128714	0.079414		-0.422054	0.103437		8	3	1.12414	0.436986	2.5725	0.0421931	NA	NA	NA	NA	NA	NA	NA	NA	NA	NA	NA	NA	NA	NA	NA	NA	NA	NA	NA	NA	NA	NA	NA	NA	NA
cg19389973	7	36692197	Body	OpenSea	AOAH	-6.96697	-9.5382	3.77e-07	0.0246479	0.0141463	-4.70131	2.58497e-06	0.128714	0.079414		0.38133	0.145025		9	3	0.542565	0.380112	1.42738	0.19652	0.378224	0.278458	0.503376	0.345749	0.478749	0.334989	0.486219	0.332672	0.824561	8.14662e-06	0.850877	0	0.850877	0	0.835088	0	0.885965	0	0.915789	4.40065e-07	0.344642	0.264654	0.520927	0.355589	0.383666
cg05166317	7	158857428	Body	S_Shore	VIPR2	-1.57623	-9.4453	4.21e-07	0.0246479	0.0141463	-4.68185	2.84298e-06	0.128714	0.079414		0.496046	0.0506771		10	8	0.335058	0.629021	0.532666	0.603251	0.894679	0.0336877	0.892833	0.0248657	0.871692	0.0323785	0.875926	0.029855	0.698246	0.00122872	0.492982	0.0336806	0.254386	0.291978	0.554386	0.0152372	0.210526	0.385324	0.522807	0.0232737	0.903688	0.0311217	0.901306	0.0210442	0.867503
cg06389521	1	226016396	5'UTR;5'UTR;5'UTR	OpenSea	EPHX1;EPHX1;EPHX1	-4.60474	-9.44457	4.21e-07	0.0246479	0.0141463	-4.6817	2.84511e-06	0.128714	0.079414		0.555905	0.0253549	*	10	4	0.441615	0.331397	1.33259	0.21542	0.701402	0.273619	0.730727	0.265335	0.697958	0.273767	0.709725	0.263409	0.859649	0	0.803509	4.23294e-05	0.777193	0.000135032	0.726316	0.000629407	0.891228	0	0.791228	7.68918e-05	0.610537	0.295837	0.816251	0.230518	0.654292
cg04653029	19	41356919	TSS1500	S_Shelf	CYP2A6	-4.15426	-9.37887	4.55e-07	0.0246479	0.0141463	-4.66779	3.0445e-06	0.128714	0.079414		0.478701	0.0606753		10	8	0.215325	0.850558	0.253158	0.804106	0.873223	0.0194252	0.881487	0.0261487	0.897897	0.0317909	0.903079	0.0255472	0.542105	0.0180412	0.252632	0.295413	0.605263	0.00709942	0.538596	0.0189143	0.594737	0.00839121	0.507018	0.0284023	0.891947	0.0164393	0.894166	0.0206355	0.882587
cg11422312	5	1110019	Body	N_Shore	SLC12A7	-3.60304	-9.36225	4.65e-07	0.0246479	0.0141463	-4.66426	3.09729e-06	0.128714	0.079414		0.485743	0.0564554		11	8	0.86756	0.71596	1.21174	0.245667	0.767975	0.160684	0.827559	0.160951	0.837278	0.178871	0.848568	0.17415	0.645614	0.00355061	0.692982	0.00138008	0.689474	0.0014891	0.673684	0.00206967	0.72807	0.000601715	0.710526	0.000927047	0.738097	0.167219	0.828362	0.156365	0.789703
cg17016777	5	4207689		OpenSea		1.22348	9.35952	4.66e-07	0.0246479	0.0141463	4.71066	2.46913e-06	0.128714	0.079414		-0.488064	0.0551132		NA	NA	NA	NA	NA	NA	0.74281	0.0786455	0.87416	0.0446342	0.893567	0.0414551	0.912863	0.030381	0.245614	0.309401	0.3	0.211484	0.0192982	0.93968	0.685965	0.00160499	0.445614	0.0574116	0.407018	0.0849016	0.760243	0.0764001	0.882006	0.0366766	0.862628
cg18757817	2	208572165		N_Shelf		2.61669	9.35918	4.66e-07	0.0246479	0.0141463	4.71059	2.47002e-06	0.128714	0.079414		-0.561962	0.0234776	*	7	6	-0.696033	0.783444	-0.888427	0.400234	NA	NA	NA	NA	NA	NA	NA	NA	NA	NA	NA	NA	NA	NA	NA	NA	NA	NA	NA	NA	NA	NA	NA	NA	NA
cg16523850	6	54156824		OpenSea		-1.67076	-9.29209	5.05e-07	0.0246479	0.0141463	-4.64926	3.33128e-06	0.128714	0.079414		0.51637	0.0405813	*	11	8	1.42287	0.546696	2.60267	0.0208685	0.693711	0.111993	0.642223	0.133958	0.61365	0.135062	0.511927	0.110343	-0.152632	0.531341	-0.0859649	0.726365	0.0508772	0.837202	0.433333	0.065282	0.133333	0.585196	0.461404	0.0483916	0.735735	0.109669	0.749713	0.0724918	0.691413
cg20262857	8	81718227	Body	OpenSea	ZNF704	1.12765	9.28327	5.11e-07	0.0246479	0.0141463	4.69435	2.67459e-06	0.128714	0.079414		-0.505898	0.0455737	*	7	3	-0.878633	0.488513	-1.79859	0.131998	0.439594	0.153826	0.825383	0.0597985	0.889923	0.0406667	0.830721	0.0682125	-0.178947	0.461923	-0.257895	0.285185	-0.263158	0.275184	-0.182456	0.453041	0.022807	0.928218	0.596491	0.00816354	0.437399	0.154007	0.906146	0.0131995	0.924494
cg12667521	19	29218732		Island		2.77195	9.15275	5.98e-07	0.0255782	0.0146802	4.66606	3.07035e-06	0.128714	0.079414		-0.4364	0.0910358		9	8	0.583837	0.465744	1.25356	0.233876	0.429959	0.196011	0.508766	0.168493	0.485537	0.18511	0.441183	0.185561	0.850877	0	0.875439	0	0.885965	0	0.961404	7.22779e-06	0.922807	1.84351e-06	0.959649	7.08034e-06	0.640968	0.173739	0.317345	0.0964883	0.480816
cg10992590	2	130940487	TSS200;TSS200;TSS200;TSS200;TSS200;TSS200;Body;TSS200	S_Shore	SMPD4;SMPD4;SMPD4;SMPD4;SMPD4;SMPD4;FAM128B;SMPD4	1.2114	9.09205	6.44e-07	0.0255782	0.0146802	4.65274	3.27553e-06	0.128714	0.079414		-0.512396	0.0424251	*	9	5	-0.895501	1.42193	-0.629777	0.544495	0.0545137	0.0265781	0.0465124	0.0224408	0.0401421	0.0153155	0.0347964	0.010082	0.198246	0.414208	0.14386	0.555527	0.24386	0.312961	0.4	0.0908126	0.566667	0.0127964	0.173684	0.475415	0.0788745	0.0309552	0.0553533	0.0224027	0.0477537
cg04083966	1	203144832	1stExon	OpenSea	MYBPH	-7.01449	-9.02384	7e-07	0.0255782	0.0146802	-4.59067	4.41823e-06	0.128714	0.079414		0.437501	0.0901303		7	3	0.167881	0.8506	0.197367	0.851313	0.681487	0.204809	0.74648	0.220376	0.753429	0.232215	0.748393	0.231345	0.698246	0.00122872	0.829825	3.21707e-06	0.857895	0	0.752632	0.000304546	0.735088	0.000500396	0.842105	0	0.595129	0.232182	0.782051	0.200324	0.58629
Chr: chromosome, MAPINFO: hg19 position coordinate, FDR: Benjamini-Hochberg false discovery rate, q-value: Storey's q-value.
[truncated: 46 more columns]

## Sheet: TableS5
Supplementary Table S5. Top 20 Differentially Methylated Positions (DMPs) associated with child maltreatment in buccal samples from the Toddler Social Cognition cohort and their integrative analysis results
EWAS result																Endophenotype correlation			Psychoscale correlation			Brain-peripheral tissue correlations in the AMAZE-CpG database (https://doi.org/10.1038/s41398-023-02370-0)
probe	Chr	MAPINFO	UCSC_RefGene_Group	Relation_to_UCSC_CpG_Island	Gene_Name	logFC	t-value	P-value	FDR	q-value	t-value (adj)	P-value (adj)	FDR (adj)	q-value (adj)	sig. (adj)	r (Gaze)	p (Gaze)	sig. (Gaze)	r (SDQ)	p (SDQ)	sig. (SDQ)	brain_mean	brain_sd	blood_mean	blood_sd	saliva_mean	saliva_sd	buccal_mean	buccal_sd	rho_brain_blood	p_rho_brain_blood	rho_brain_saliva	p_rho_brain_saliva	rho_brain_buccal	p_rho_brain_buccal	rho_blood_saliva	p_rho_blood_saliva	rho_blood_buccal	p_rho_blood_buccal	rho_saliva_buccal	p_rho_saliva_buccal	brain_mean_adj	brain_sd_adj	blood_mean_adj	blood_sd_adj	saliva_mean_adj	saliva_sd_adj	buccal_mean_adj	buccal_sd_adj
cg18998253	1	99763500	Body;Body	OpenSea	LPPR4;LPPR4	0.607236	7.11736	3.71e-10	0.000303695	0.000256043	5.5906	2.26e-08	0.0168361	0.0158986	*	-0.0639966	0.563033		0.140077	0.230663		0.846086	0.0790355	0.910264	0.0227646	0.881718	0.0432404	0.84427	0.0505574	0.396491	0.0938809	-0.126316	0.60535	-0.166667	0.493714	0.294737	0.219913	-0.35614	0.134923	0.0122807	0.962639	0.958276	0.0194888	0.908625	0.0203185	0.901765	0.0357878	0.910416	0.0273299
cg07571379	11	134631427		N_Shore		0.57599	6.95186	7.78e-10	0.00031872	0.000268711	5.48615	4.11e-08	0.0168361	0.0158986	*	-0.0598193	0.588837		0.27816	0.015676	*	0.967024	0.00847914	0.972589	0.00468531	0.958924	0.0116753	0.944421	0.0162137	-0.177193	0.466398	-0.733333	0.000524361	-0.338596	0.156296	-0.0929825	0.704753	0.159649	0.512359	0.159649	0.512359	0.978104	0.00451584	0.970531	0.00382405	0.968956	0.00600818	0.96719	0.00869847
cg10008731	10	116619335	Body;Body	OpenSea	FAM160B1;FAM160B1	0.63086	6.71819	2.2e-09	0.000601175	0.000506846	5.33636	9.48e-08	0.0259106	0.0244679	*	-0.0593331	0.591875		0.178198	0.126118		0.670695	0.133805	0.879643	0.0383468	0.80516	0.0549599	0.756569	0.0835354	0.22807	0.346125	-0.0491228	0.842843	0.182456	0.453041	0.538596	0.0189143	0.792982	7.1125e-05	0.652632	0.0031178	0.880553	0.0481786	0.83603	0.0386567	0.835562	0.0432943	0.865659	0.0476432
cg22918741	7	136322567		OpenSea		0.732519	6.53152	5.02e-09	0.00102817	0.000866839	5.21475	1.84e-07	0.0377189	0.0356186	*	-0.236312	0.0304538	*	0.229312	0.0478156	*	0.632542	0.119871	0.9084	0.0199315	0.807519	0.0950358	0.700525	0.0963492	0.268421	0.265409	0.191228	0.431234	0.245614	0.309401	-0.147368	0.545793	0.149123	0.540955	0.507018	0.0284023	0.762741	0.088065	0.915467	0.0136387	0.898999	0.028832	0.890372	0.0285825
cg24940561	15	33261489	Body;Body	OpenSea	FMN1;FMN1	0.294841	6.43342	7.72e-09	0.00126525	0.00106672	5.15014	2.6e-07	0.0383689	0.0362324	*	-0.0454703	0.681285		0.237534	0.040167	*	0.914215	0.0871578	0.927363	0.0168113	0.947682	0.0185203	0.951221	0.00978479	-0.108772	0.656954	0.284211	0.237439	0.0421053	0.865481	-0.152632	0.531341	0.140351	0.56534	-0.235088	0.331136	0.908573	0.0879148	0.922131	0.0129856	0.928797	0.0171204	0.948609	0.0103354
cg11113066	10	101281981		Island		0.535359	6.38771	9.43e-09	0.00128787	0.00108579	5.11987	3.06e-07	0.0383689	0.0362324	*	-0.079702	0.471104		0.220563	0.057231		0.262715	0.138997	0.907189	0.0193396	0.72659	0.0995709	0.596996	0.0961015	-0.105263	0.667471	-0.210526	0.385324	-0.398246	0.0923372	-0.136842	0.57523	0.0842105	0.731801	0.0508772	0.837202	0.310077	0.140549	0.915803	0.0129743	0.833566	0.0427147	0.777717	0.0504336
cg20981848	20	11899258	Body;Body	OpenSea	BTBD3;BTBD3	0.602211	6.34734	1.12e-08	0.00131671	0.00111011	5.09305	3.52e-07	0.0383689	0.0362324	*	-0.194719	0.0759107		0.186905	0.108353		0.355014	0.178537	0.240949	0.0713212	0.160647	0.034411	0.222598	0.0421416	0.119298	0.625788	0.1	0.683361	-0.108772	0.656954	-0.0807018	0.742711	-0.214035	0.377289	-0.268421	0.265409	0.47608	0.168924	0.14662	0.0151323	0.133083	0.0227988	0.239091	0.0436611
cg26285502	15	36871420	TSS1500	N_Shore	C15orf41	-0.402628	-6.25493	1.68e-08	0.00172271	0.0014524	-5.08149	3.74e-07	0.0383689	0.0362324	*	0.207004	0.0588495		-0.198989	0.0869868		0.0341054	0.0104349	0.0419763	0.0120329	0.0377843	0.00937902	0.0381175	0.0102195	0.110526	0.651719	0.498246	0.0316174	0.0333333	0.893922	0.549123	0.0163922	0.254386	0.291978	0.377193	0.112153	0.048387	0.0109255	0.0360721	0.00657313	0.0416312	0.00989842	0.0348378	0.00924974
cg11165820	17	32618881		OpenSea		0.619836	6.1416	2.75e-08	0.00229308	0.00193328	4.95508	7.23e-07	0.0592624	0.0559625		-0.0857655	0.437922		0.122391	0.295526		0.971575	0.00835275	0.971552	0.00629305	0.809829	0.154343	0.788646	0.117793	0.114035	0.641297	0.238596	0.323791	0.103509	0.672752	-0.0894737	0.715532	-0.0982456	0.688687	0.738596	0.000455042	0.967438	0.00920463	0.975197	0.00403662	0.95285	0.018621	0.96225	0.0141011
cg02871659	16	2014063	TSS1500;TSS1500;TSS1500;Body	N_Shore	SNHG9;SNORA64;SNORA78;RPS2	-0.47422	-6.13736	2.8e-08	0.00229308	0.00193328	-5.00237	5.66e-07	0.051577	0.0487051	*	0.0556187	0.615312		-0.240668	0.037533	*	0.283863	0.0798859	0.23734	0.0581492	0.193759	0.081176	0.111744	0.0667921	0.429825	0.0676756	0.045614	0.854148	0.0192982	0.93968	0.363158	0.126993	-0.0210526	0.933947	0.626316	0.00500009	0.291014	0.0806751	0.287035	0.0480241	0.286826	0.0706836	0.333312	0.0685937
cg23743472	11	125649234	TSS1500	OpenSea	PATE2	0.37313	6.04695	4.13e-08	0.00307692	0.00259413	4.89089	1e-06	0.068566	0.0647481		0.0197292	0.858622		0.230901	0.0462506	*	0.930824	0.026432	0.915098	0.0177592	0.922479	0.0215657	0.931477	0.0176504	0.352632	0.139019	0.191228	0.431234	0.157895	0.517074	0.107018	0.662204	0.114035	0.641297	0.491228	0.0343915	0.926347	0.0278525	0.903384	0.0163439	0.925693	0.0206346	0.945203	0.0129894
cg15051960	3	55521376	TSS200	Island	WNT5A	-0.336466	-6.02156	4.6e-08	0.00314535	0.00265183	-4.92375	8.49e-07	0.0632667	0.0597439		0.186885	0.088719		-0.114952	0.326073		0.0422208	0.00873522	0.0628852	0.0153947	0.0404755	0.0117558	0.0414418	0.0107299	0.238596	0.323791	-0.045614	0.854148	-0.231579	0.338581	0.0403509	0.871157	0.542105	0.0180412	0.191228	0.431234	0.0462582	0.00920175	0.0479775	0.00927615	0.0475818	0.011702	0.0643436	0.0123735
cg22108941	6	51418312		OpenSea		0.687982	5.98635	5.35e-08	0.00337629	0.00284653	4.84955	1.24e-06	0.0728536	0.068797		-0.228577	0.036499	*	0.156856	0.17897		0.751712	0.0974829	0.927891	0.0473528	0.888683	0.0519812	0.866398	0.0431072	0.147368	0.545793	-0.282456	0.240447	0.403509	0.0878198	0.494737	0.0329814	0.180702	0.457471	0.103509	0.672752	0.71251	0.103856	0.945911	0.0255541	0.928572	0.0263262	0.900375	0.0308095
cg05978318	20	50036335	Body;Body;Body;Body;Body;Body;Body;Body	OpenSea	NFATC2;NFATC2;NFATC2;NFATC2;NFATC2;NFATC2;NFATC2;NFATC2	-0.38446	-5.89922	7.77e-08	0.00424709	0.00358069	-4.83994	1.3e-06	0.0728536	0.068797		0.163332	0.13767		-0.329771	0.00386191	***	0.645367	0.0682289	0.58481	0.0455192	0.623402	0.0745064	0.733827	0.0744776	0.0263158	0.916769	0.103509	0.672752	-0.0789474	0.748184	0.045614	0.854148	0.00526316	0.985626	0.505263	0.0290236	0.641844	0.0684492	0.538536	0.0346849	0.531359	0.0376151	0.523021	0.049553
cg08692187	20	31720962		OpenSea		-0.369392	-5.89166	8.02e-08	0.00424709	0.00358069	-4.83474	1.33e-06	0.0728536	0.068797		0.194828	0.0757447		-0.200852	0.0840123		0.611036	0.141671	0.583936	0.0887375	0.49649	0.137053	0.255843	0.160408	0.185965	0.444249	0.378947	0.110392	0.242105	0.316546	0.442105	0.0595814	0.398246	0.0923372	0.703509	0.00109104	0.435758	0.10773	0.668342	0.0537563	0.643432	0.0797505	0.769299	0.0623469
cg24446378	10	30589548		OpenSea		0.542098	5.87353	8.67e-08	0.00424709	0.00358069	4.7721	1.82e-06	0.0782339	0.0738776		0.0484142	0.661871		0.13507	0.247926		0.956995	0.0151244	0.971502	0.00664903	0.943734	0.0398386	0.89606	0.0457876	0.0701754	0.775723	-0.173684	0.475415	0.205263	0.397559	-0.0614035	0.803528	-0.264912	0.271901	0.577193	0.010966	0.96268	0.0129249	0.976783	0.00452265	0.973062	0.00806418	0.975268	0.00556936
cg11452329	6	85824216		OpenSea		1.13163	5.84204	9.91e-08	0.00424709	0.00358069	4.75036	2.03e-06	0.0782339	0.0738776		-0.098921	0.370659		0.32048	0.00506032	**	0.197264	0.09286	0.939072	0.0131701	0.902111	0.0455885	0.890323	0.0418451	-0.110526	0.651719	0.210526	0.385324	-0.00350877	0.991375	-0.0263158	0.916769	-0.394737	0.0954438	0.366667	0.123156	0.114498	0.0628366	0.940583	0.0127151	0.936912	0.0227936	0.922009	0.0280243
cg26886909	1	111859751	Body;Body	OpenSea	CHIA;CHIA	0.30519	5.83482	1.02e-07	0.00424709	0.00358069	4.74537	2.08e-06	0.0782339	0.0738776		-0.0474303	0.668335		0.198996	0.086975		0.969465	0.00660088	0.967687	0.00843747	0.951848	0.0215522	0.944267	0.018514	-0.0175439	0.945416	-0.4	0.0908126	-0.373684	0.115738	0.4	0.0908126	0.229825	0.34234	0.614035	0.00615134	0.970247	0.00640705	0.970044	0.00644107	0.959651	0.0169202	0.970885	0.00717982
cg26712547	1	100458552	5'UTR;5'UTR;Body	OpenSea	SLC35A3;SLC35A3;SLC35A3	0.484252	5.83455	1.02e-07	0.00424709	0.00358069	4.74518	2.08e-06	0.0782339	0.0738776		-0.00935611	0.932685		0.204285	0.0787414		0.918131	0.169308	0.981404	0.00448005	0.903314	0.0790014	0.820399	0.0807225	0.0210526	0.933947	-0.280702	0.24348	-0.173684	0.475415	-0.522807	0.0232737	0.138596	0.570276	0.345614	0.147478	0.900744	0.177387	0.984968	0.00254612	0.970398	0.0116778	0.957224	0.0183267
cg09303736	20	7704131		OpenSea		0.69678	5.80866	1.14e-07	0.00424709	0.00358069	4.72726	2.28e-06	0.0782339	0.0738776		0.00518974	0.962631		0.133	0.255318		0.897846	0.198786	0.925713	0.0602976	0.661889	0.262236	0.313057	0.25783	-0.292982	0.222772	0.0333333	0.893922	0.0842105	0.731801	0.105263	0.667471	-0.22807	0.346125	0.650877	0.00322172	0.875561	0.200688	0.917203	0.0588764	0.938588	0.0180152	0.957313	0.0168893
Chr: chromosome, MAPINFO: hg19 position coordinate, FDR: Benjamini-Hochberg false discovery rate, q-value: Storey's q-value.
[truncated: 43 more columns]

## Sheet: TableS6
Supplementary Table S6. Top DNA methylation signals (P < 5.0E–05) associated with maltreatment type: combined and domain-specific analyses in the Toddler Social Cognition cohort
Gene	Chr	Pos (lower)	Pos (upper)	Meandistgene	Maxdistgene	#CpG sites	P-value (group)	Maltreatment domains
								P-value (across all domains)	P-value (PA)	P-value (EA)	P-value (SA)	P-value (NG)
NKX2-3	10	101292403	101315115	2822.9	18837	37	7.43e-06	0.007	0.63	0.02	NA	0.01
RP11-394D2.1	9	103477296	103493536	8120	16225	2	8.87e-06	0.003	0.89	0.008	NA	0.01
OR6K3	1	158687431	158689263	886	1310	5	1.02e-05	0.004	0.37	0.006	NA	0.03
GSTM3P1	20	21483913	21485933	2556.3	3327	3	1.06e-05	0.004	0.3	0.08	NA	0.002
DEFB116	20	29892486	29896981	464.6	1472	7	1.21e-05	0.004	0.49	0.04	NA	0.003
RP11-129J12.2	10	101277257	101291397	3153.8	8849	36	1.25e-05	0.01	0.51	0.03	NA	0.01
RP4-742J24.2	20	11893283	11899258	1649.5	3232	2	1.56e-05	0.01	0.82	0.07	NA	0.005
AC003986.7	7	19158566	19160621	653.3	989	12	2.46e-05	0.005	0.37	0.03	NA	0.007
LPPR4	1	99726533	99792742	4392	17596	25	2.9e-05	0.005	0.86	0.005	NA	0.05
RP3-393E18.1	6	159946309	159961739	9681.7	14180	3	3.01e-05	0.04	0.19	0.34	NA	0.01
POM121C	7	75047781	75116350	1284.4	5120	9	3.66e-05	0.004	0.78	0.05	NA	0.002
CCL11	17	32611290	32627486	2042.5	12133	10	4.03e-05	0.001	0.48	0.004	NA	0.01
NTNG2	9	135018611	135120707	5990.5	18993	52	4.23e-05	0.002	0.64	0.09	NA	0.0003
RP5-912I13.1	7	155191471	155202943	2305.7	8466	13	0.03	1.83e-05	0.0002	0.0007	NA	0.005
RNU7-114P	12	114024370	114049984	9000.4	16225	14	0.01	2.57e-05	0.004	9.35e-06	NA	0.95
Adjusted for age, sex, IQ/DQ, days after sampling, and buccal epithelium, Suggestive: P-value < 5 x 10-5 (underlined), Chr: chromosome, pos (lower)/(upper): lower and upper position of the gene (hg19), Mean/Maxdistgene: mean and maximum distance (bp) from nearest gene, #CpG sites: the number of CpGs measured within the gene, PA: physical abuse; EA: emotional abuse; SA: sexual abuse; NG: neglect

## Sheet: TableS7
Supplementary Table S7. Lead signals and association directions in the Toddler Social Cognition cohort
Gene	Chr	Pos	CpG sites	group			PA			EA			SA			NG
				beta	P-value	adjP-value	beta	P-value	adjP-value	beta	P-value	adjP-value	beta	P-value	adjP-value	beta	P-value	adjP-value
NKX2-3	10	101292403	cg02030034	-0.596641	1.12156e-05	7.44684e-05	0.0586363	0.783506	0.95571	-0.281788	0.0359019	0.00284342	NA	NA	NA	-0.424925	0.0040745	0.00176442
NKX2-3	10	101292477	cg09788492	-0.737511	2.06178e-07	2.8723e-06	-0.188423	0.407981	0.363762	-0.530614	0.00013939	8.02521e-07	NA	NA	NA	-0.47767	0.00245481	0.000980379
NKX2-3	10	101292507	cg06854084	-0.624698	5.93217e-06	4.42932e-05	0.0953926	0.660832	0.842304	-0.315606	0.020756	0.00124433	NA	NA	NA	-0.430749	0.00428531	0.00187069
NKX2-3	10	101293083	cg17042009	-0.256517	0.000258617	0.000968662	-0.0858179	0.427781	0.379895	-0.230726	0.000539922	5.71152e-06	NA	NA	NA	-0.113555	0.137851	0.103198
NKX2-3	10	101293172	cg17811778	-0.444492	4.74375e-05	0.000241785	0.0960172	0.572586	0.757574	-0.0939214	0.386103	0.113968	NA	NA	NA	-0.329031	0.00538454	0.00243755
NKX2-3	10	101294300	cg22778788	-0.419299	0.000128573	0.000546523	0.149896	0.376071	0.555681	-0.213692	0.0456795	0.00409773	NA	NA	NA	-0.186045	0.120223	0.0881856
NKX2-3	10	101296069	cg24913868	-0.407443	6.56987e-05	0.000315541	0.0402959	0.799702	0.970359	-0.180188	0.0724066	0.00827785	NA	NA	NA	-0.266409	0.0163023	0.00879269
NKX2-3	10	101296221	cg16363784	-0.545945	2.6629e-05	0.000150849	0.133107	0.512	0.697531	-0.265911	0.0376409	0.00305464	NA	NA	NA	-0.312519	0.0281071	0.0165075
NKX2-3	10	101297605	cg15903032	0.248496	0.000147514	0.000734763	-0.124168	0.218791	0.207676	0.102542	0.110068	0.219171	NA	NA	NA	0.120592	0.0914654	0.0732124
NKX2-3	10	101298812	cg19489503	0.457653	0.000185467	0.000884132	-0.241365	0.200289	0.192043	0.342337	0.00363769	0.00648714	NA	NA	NA	0.14999	0.263248	0.238886
RP11-394D2.1	9	103477296	cg23068312	0.719883	2.2171e-07	3.88451e-06	0.0573153	0.388509	0.569151	0.407223	0.00332024	0.00587817	NA	NA	NA	0.44542	0.00398282	0.00209054
OR6K3	1	158688775	cg08918576	0.447019	7.8223e-07	1.07249e-05	0.126027	0.38152	0.561596	0.327627	0.000207216	0.000276529	NA	NA	NA	0.258023	0.0102776	0.00615795
OR6K3	1	158688804	cg12811284	0.361122	9.65205e-07	1.2704e-05	-0.0531424	0.650758	0.561545	0.133731	0.0713332	0.143485	NA	NA	NA	0.168216	0.0412326	0.0297972
GSTM3P1	20	21485933	cg21231458	-0.526572	1.64141e-07	2.38611e-06	0.178305	0.268738	0.434011	-0.210286	0.0389696	0.00321956	NA	NA	NA	-0.400743	0.000287838	8.14064e-05
DEFB116	20	29892486	cg13700506	0.361094	4.27028e-06	4.21197e-05	0.0940828	0.447571	0.631676	0.184418	0.0177511	0.0348818	NA	NA	NA	0.199082	0.021784	0.0144611
DEFB116	20	29896479	cg11484348	0.487557	0.000150422	0.000746448	0.199345	0.315532	0.48837	0.21703	0.084726	0.169948	NA	NA	NA	0.406372	0.00320766	0.00163293
RP11-129J12.2	10	101279697	cg22891862	0.447586	8.79041e-06	7.53942e-05	-0.100301	0.526245	0.46	0.259842	0.00864072	0.0163681	NA	NA	NA	0.245936	0.0266147	0.0181494
RP11-129J12.2	10	101280750	cg00674004	0.567185	2.97539e-05	0.000201649	-0.251776	0.233634	0.220145	0.268104	0.0449939	0.0905574	NA	NA	NA	0.330904	0.0259611	0.0176449
RP11-129J12.2	10	101281203	cg10506844	0.684198	8.10655e-06	7.06267e-05	-0.21217	0.378283	0.339529	0.356398	0.0185362	0.0364884	NA	NA	NA	0.383006	0.023316	0.0156203
RP11-129J12.2	10	101281603	cg25452067	0.389587	2.3796e-07	4.11221e-06	-0.0374821	0.756824	0.648777	0.215879	0.00414788	0.00747252	NA	NA	NA	0.206014	0.0147622	0.00929576
RP11-129J12.2	10	101281703	cg26075184	1.11333	1.58227e-07	2.96044e-06	-0.214326	0.530067	0.46311	0.522003	0.0147304	0.0287108	NA	NA	NA	0.726051	0.00209282	0.00100263
RP11-129J12.2	10	101281924	cg02792168	0.798135	9.10245e-05	0.000497423	-0.358131	0.256351	0.239121	0.169259	0.401048	0.715449	NA	NA	NA	0.545419	0.0135695	0.00844684
RP11-129J12.2	10	101281981	cg11113066	0.535359	9.42709e-09	3.05748e-07	-0.061699	0.685554	0.590066	0.294115	0.00183631	0.00309005	NA	NA	NA	0.313577	0.0029482	0.00148301
RP11-129J12.2	10	101282185	cg19960420	0.806295	3.05965e-06	3.21928e-05	-0.0270428	0.921229	0.786261	0.59093	0.000436078	0.000634194	NA	NA	NA	0.466019	0.0146097	0.00918671
RP11-129J12.2	10	101282572	cg22957360	0.693971	1.27415e-07	2.48665e-06	-0.0359696	0.865056	0.738908	0.408806	0.00181443	0.0030499	NA	NA	NA	0.345333	0.019582	0.0128136
RP11-129J12.2	10	101282726	cg01987516	0.612804	8.89062e-06	7.60867e-05	-0.176685	0.41468	0.369223	0.228477	0.09596	0.191905	NA	NA	NA	0.349054	0.0214536	0.0142124
RP11-129J12.2	10	101282759	cg23904955	0.372014	4.47244e-05	0.000280211	-0.12153	0.391465	0.350292	0.1513	0.0921973	0.184575	NA	NA	NA	0.211848	0.0334452	0.0235117
RP11-129J12.2	10	101283847	cg11081894	0.75371	1.8531e-06	2.14893e-05	-0.212632	0.395653	0.353709	0.367814	0.0194096	0.0382763	NA	NA	NA	0.44941	0.0101088	0.00604295
RP11-129J12.2	10	101284535	cg11232245	0.548053	4.25654e-05	0.000269237	-0.324199	0.117836	0.12062	0.303994	0.0203265	0.0401542	NA	NA	NA	0.257896	0.0793948	0.0624306
RP11-129J12.2	10	101289600	cg25214158	-0.715331	6.26425e-07	7.0946e-06	0.173775	0.447673	0.631782	-0.23623	0.103323	0.0143063	NA	NA	NA	-0.463029	0.00354076	0.00149933
RP11-129J12.2	10	101290168	cg02798576	-0.657276	2.84902e-05	0.000159407	0.262036	0.284137	0.452153	-0.266325	0.0860688	0.0107945	NA	NA	NA	-0.433804	0.0112217	0.00570682
RP11-129J12.2	10	101291092	cg04190875	-0.199146	0.000226212	0.000868026	-0.0738874	0.374901	0.336766	-0.14318	0.00590267	0.000190785	NA	NA	NA	-0.146143	0.0120126	0.00617504
RP11-129J12.2	10	101291128	cg00924482	-0.481917	2.6091e-05	0.000148355	0.1442	0.420197	0.602978	-0.206893	0.0674545	0.00742647	NA	NA	NA	-0.326286	0.00890933	0.00436864
RP11-129J12.2	10	101291397	cg03609639	-0.500571	2.5452e-05	0.000145381	0.192809	0.298223	0.468526	-0.255756	0.0286379	0.00202038	NA	NA	NA	-0.277709	0.0330983	0.0199391
RP4-742J24.2	20	11899258	cg20981848	0.602211	1.12446e-08	3.52353e-07	-0.0791275	0.645702	0.557407	0.255407	0.0180036	0.0353984	NA	NA	NA	0.412822	0.000464623	0.000179146
AC003986.7	7	19158647	cg14391419	-0.638534	5.37463e-06	4.08681e-05	0.0891441	0.596838	0.781161	-0.257857	0.065048	0.00702487	NA	NA	NA	-0.450123	0.00332454	0.00139368
AC003986.7	7	19158664	cg10126205	-0.581234	0.000151032	0.000623512	-0.135279	0.56866	0.494525	-0.354914	0.0171405	0.000933704	NA	NA	NA	-0.368621	0.0266479	0.0155212
AC003986.7	7	19158721	cg12307484	-0.390933	1.47554e-05	9.31521e-05	-0.147386	0.296312	0.272251	-0.246064	0.00526365	0.000161016	NA	NA	NA	-0.300863	0.0020892	0.000813096
AC003986.7	7	19158747	cg10624122	-0.2645	4.37587e-05	0.000226348	-0.128069	0.202343	0.193784	-0.178877	0.00439687	0.000123405	NA	NA	NA	-0.186519	0.00789639	0.00379865
AC003986.7	7	19159452	cg14934481	-0.393888	2.90469e-05	0.000161946	0.111509	0.448157	0.632286	-0.274084	0.00270711	6.0368e-05	NA	NA	NA	-0.18701	0.0710915	0.0481717
LPPR4	1	99729504	cg15728779	-0.134297	0.00032601	0.00117113	-0.058553	0.308381	0.282205	-0.0908325	0.0117511	0.000530962	NA	NA	NA	-0.113788	0.00442279	0.00194044
LPPR4	1	99730221	cg11956761	-0.380149	0.000146917	0.000609569	-0.171088	0.26827	0.249033	-0.271097	0.00500132	0.000149287	NA	NA	NA	-0.251879	0.0201832	0.0112565
LPPR4	1	99763134	cg08271203	0.525487	5.42974e-05	0.000327718	-0.0806136	0.690841	0.594407	0.38778	0.0020259	0.00343936	NA	NA	NA	0.263669	0.0644627	0.0493637
LPPR4	1	99763500	cg18998253	0.607236	3.70504e-10	2.26281e-08	-0.0524429	0.744979	0.638988	0.33083	0.000880591	0.00138035	NA	NA	NA	0.406533	0.000218713	7.55307e-05
RP3-393E18.1	6	159961640	cg23990240	0.501301	1.21045e-05	9.75913e-05	-0.302136	0.0903369	0.0957952	0.0374011	0.744401	0.825069	NA	NA	NA	0.286764	0.0227139	0.0151635
RP3-393E18.1	6	159961739	cg18664451	0.558035	5.9091e-07	8.55566e-06	-0.200899	0.258558	0.240958	0.177696	0.115744	0.230046	NA	NA	NA	0.364242	0.00319677	0.00162661
POM121C	7	75051188	cg23472171	0.532167	5.93041e-06	5.48897e-05	0.130956	0.479108	0.664191	0.264749	0.0228501	0.0453253	NA	NA	NA	0.433341	0.000653811	0.000264927
CCL11	17	32618881	cg11165820	0.619836	2.74672e-08	7.22994e-07	0.211887	0.240475	0.399982	0.407241	0.000243633	0.000331444	NA	NA	NA	0.428575	0.000563016	0.000223237
NTNG2	9	135048598	cg08310268	-0.218135	0.000552357	0.0018048	0.00318366	0.973851	0.876	-0.199104	0.000886293	1.17589e-05	NA	NA	NA	-0.0503518	0.464898	0.413774
NTNG2	9	135114066	cg13672736	2.08661	9.31192e-06	7.89818e-05	0.495706	0.502639	0.688099	0.852658	0.0681443	0.137138	NA	NA	NA	1.96286	9.40463e-05	2.86797e-05
RP5-912I13.1	7	155191709	cg14170201	-0.764265	0.0173052	0.0309109	-1.99439	1.31973e-05	6.49001e-05	-1.11387	0.000168646	1.05683e-06	NA	NA	NA	-1.06759	0.00138278	0.000503694
RP5-912I13.1	7	155191709	cg01803724	-0.191575	0.0432925	0.0663248	-0.191956	0.175168	0.170628	-0.348152	5.66961e-05	2.19517e-07	NA	NA	NA	-0.0828222	0.412017	0.360791
RNU7-114P	12	114030510	cg04385200	-0.473698	0.00903997	0.0180452	-0.804159	0.00263064	0.00488115	-0.832992	2.70627e-07	1.08305e-10	NA	NA	NA	-0.0150708	0.938469	0.910631
Only CpG sites with an adjP-value < 0.001 for at least one maltreatment domain are shown, beta: regression coefficient, PA: physical abuse; EA: emotional abuse; SA: sexual abuse; NG: neglect

## Sheet: TableS8
Supplementary Table S8. Top 20 Differentially Methylated Positions (DMPs) associated with child maltreatment in saliva samples from the Adolescent Brain Imaging cohort and their integrative analysis results
EWAS result																Endophenotype correlation									Psychoscale correlation						Brain-peripheral tissue correlations in the AMAZE-CpG database (https://doi.org/10.1038/s41398-023-02370-0)
probe	Chr	MAPINFO	UCSC_RefGene_Group	Relation_to_UCSC_CpG_Island	Gene_Name	logFC	t-value	P-value	FDR	q-value	t-value (adj)	P-value (adj)	FDR (adj)	q-value (adj)	sig. (adj)	r (OFrC)	p (OFrC)	sig. (OFrC)	r (MPCG)	p (MPCG)	sig. (MPCG)	r (OFuG)	p (OFuG)	sig. (OFuG)	r (SDQ)	p (SDQ)	sig. (SDQ)	r (DSRSC)	p (DSRSC)	sig. (DSRSC)	brain_mean	brain_sd	blood_mean	blood_sd	saliva_mean	saliva_sd	buccal_mean	buccal_sd	rho_brain_blood	p_rho_brain_blood	rho_brain_saliva	p_rho_brain_saliva	rho_brain_buccal	p_rho_brain_buccal	rho_blood_saliva	p_rho_blood_saliva	rho_blood_buccal	p_rho_blood_buccal	rho_saliva_buccal
cg14209346	3	5625835		OpenSea		0.85231	6.27026	5.64e-09	0.00460729	0.00449692	5.87506	4.23e-09	0.00345252	0.00334354	*	0.279375	0.00218597	***	0.209453	0.0228263	*	-0.127182	0.169932		0.281135	0.00204348	***	0.149788	0.10546		0.815553	0.0828966	0.589286	0.0844749	0.621178	0.102433	0.652384	0.0621587	0.110526	0.651719	-0.0473684	0.848492	0.287719	0.231498	0.626316	0.00500009	0.554386	0.0152372	0.614035
cg05646433	12	104945170	Body;Body	OpenSea	CHST11;CHST11	0.183358	6.11038	1.22e-08	0.00498565	0.00486621	5.74373	9.26e-09	0.00378235	0.00366297	*	0.201262	0.0288591	*	0.10299	0.267082		-0.197466	0.0320857	*	0.326223	0.000312021	***	0.415177	2.94311e-06	***	0.61832	0.0704403	0.6296	0.0423557	0.625024	0.0479132	0.683316	0.0602064	0.135088	0.580204	0.303509	0.205987	0.301754	0.208723	0.436842	0.0629538	0.0736842	0.764673	0.624561
cg20278966	5	59127758	Body;Body	OpenSea	PDE4D;PDE4D	-0.196562	-5.47191	2.41e-07	0.0655208	0.0639512	-5.20577	1.93e-07	0.0525991	0.0509389		-0.208062	0.0237668	*	-0.0375758	0.686231		0.225522	0.0140712	*	-0.282897	0.00190925	***	-0.172102	0.0623874		0.909642	0.1053	0.925553	0.0402349	0.942356	0.0304918	0.853838	0.0607219	0.42807	0.0688972	-0.389474	0.100248	0.112281	0.6465	-0.138596	0.570276	0.0280702	0.91105	0.403509
cg09219280	1	61869782	Body;Body;Body;Body	OpenSea	NFIA;NFIA;NFIA;NFIA	0.374997	5.36659	3.87e-07	0.0699125	0.0682377	5.1172	3.1e-07	0.0562896	0.0545128		0.282492	0.00193934	***	-0.0321009	0.730033		-0.105076	0.257466		0.308316	0.000682148	***	0.267918	0.0033552	***	0.178179	0.162712	0.0994957	0.0791717	0.0182388	0.00632453	0.0164388	0.00443491	0.731579	0.000549219	0.842105	0	0.512281	0.0266018	0.65614	0.00291815	0.57193	0.0118526	0.515789
cg07216884	1	219964455		OpenSea		0.366098	5.30981	4.99e-07	0.0699125	0.0682377	5.06833	4.01e-07	0.0562896	0.0545128		0.29489	0.00118849	***	0.0906743	0.328815		0.00406387	0.965163		0.24608	0.0072293	**	0.0760238	0.413229		0.757474	0.10083	0.769505	0.0859282	0.710934	0.0777523	0.684706	0.0733326	0.589474	0.00910547	0.310526	0.195286	0.566667	0.0127964	0.589474	0.00910547	0.585965	0.00960858	0.75614
cg04203079	13	111177062	Body	OpenSea	RAB20	0.591929	5.30321	5.14e-07	0.0699125	0.0682377	5.06264	4.13e-07	0.0562896	0.0545128		0.202458	0.0279019	*	-0.068202	0.463051		-0.209749	0.0226304	*	0.305694	0.000761854	***	0.146041	0.114566		0.773787	0.127006	0.0643058	0.031514	0.0571092	0.0314352	0.0473447	0.0151837	0.126316	0.60535	0.235088	0.331136	-0.0333333	0.893922	0.724561	0.000658097	0.605263	0.00709942	0.577193
cg08509907	16	31477327	Body;3'UTR	S_Shore	ARMC5;ARMC5	0.983887	5.20912	7.79e-07	0.0909209	0.0887428	4.98132	6.32e-07	0.0736897	0.0713637		0.253961	0.00552008	**	0.0692408	0.45625		-0.278089	0.00229577	***	0.203677	0.0269533	*	0.189998	0.0393275	*	0.960702	0.00394785	0.922999	0.0878179	0.940104	0.0594446	0.955422	0.0204871	0.457895	0.0502938	-0.107018	0.662204	-0.182456	0.453041	0.24386	0.312961	0.405263	0.0863514	0.608772
cg27501873	6	81785825		OpenSea		0.306889	5.13324	1.09e-06	0.100558	0.0981489	4.91544	8.86e-07	0.082665	0.0800557		0.247575	0.00687294	**	0.235627	0.0102113	*	-0.112444	0.225397		0.137004	0.139037		0.175401	0.0574569		0.576927	0.205224	0.903869	0.0922354	0.75553	0.188357	0.733991	0.133901	0.0122807	0.962639	-0.0596491	0.809119	-0.0912281	0.710136	0.157895	0.517074	0.4	0.0908126	0.622807
cg00141174	9	129276572		Island		-0.237044	-5.1289	1.11e-06	0.100558	0.0981489	-4.90998	9.11e-07	0.082665	0.0800557		-0.219729	0.0168137	*	-0.102414	0.269785		0.086605	0.351073		-0.235567	0.0102312	*	-0.19422	0.0350806	*	0.0429982	0.00698487	0.0369609	0.00757145	0.0308519	0.00802503	0.039342	0.00782823	0.385965	0.10355	0.301754	0.208723	0.364912	0.125064	0.273684	0.25586	0.475439	0.0413366	0.350877
cg14004266	9	137677541	Body;Body	OpenSea	COL5A1;COL5A1	0.256929	5.09544	1.28e-06	0.104719	0.102211	4.88253	1.05e-06	0.0855451	0.0828449		0.123572	0.182478		0.12592	0.174244		-0.343997	0.000136701	***	0.419331	2.28615e-06	***	0.291065	0.00138556	***	0.929139	0.0607536	0.947865	0.0130925	0.957307	0.0116404	0.939933	0.0467161	-0.135088	0.580204	0.450877	0.0542717	0.682456	0.00172809	-0.0877193	0.720942	-0.187719	0.439888	0.454386
cg04794662	3	71178485	Body	OpenSea	FOXP1	0.257705	5.01578	1.81e-06	0.134435	0.131215	4.81296	1.49e-06	0.110421	0.106936		0.313746	0.000540865	***	0.27406	0.00267259	***	-0.266047	0.00359215	***	0.174933	0.058136		0.178485	0.0531429		0.400727	0.148891	0.523337	0.0871994	0.581984	0.0798464	0.574308	0.0911168	-0.00350877	0.991375	0.140351	0.56534	0.194737	0.422674	0.791228	7.68918e-05	0.331579	0.165481	0.508772
cg11567978	11	71697292	Body;Body;Body;Body	OpenSea	RNF121;RNF121;RNF121;RNF121	0.227451	4.97043	2.2e-06	0.137264	0.133975	4.77324	1.81e-06	0.113212	0.109639		0.315075	0.000510652	***	0.154986	0.093777		-0.195277	0.0340806	*	0.0888259	0.338811		0.0609843	0.511813		0.95029	0.0251838	0.544929	0.0497692	0.362616	0.136374	0.18374	0.139743	-0.0947368	0.699383	-0.242105	0.316546	-0.229825	0.34234	0.24386	0.312961	0.138596	0.570276	0.682456
cg14335105	14	103627555		OpenSea		0.287125	4.9634	2.27e-06	0.137264	0.133975	4.76706	1.87e-06	0.113212	0.109639		0.262819	0.00403672	***	0.0465344	0.616805		-0.248174	0.00673457	**	0.243992	0.00775437	**	0.190511	0.0387888	*	0.761761	0.153923	0.941074	0.0181653	0.751413	0.161849	0.547981	0.171037	0.505263	0.0290236	-0.166667	0.493714	-0.166667	0.493714	-0.373684	0.115738	-0.275439	0.252728	0.601754
cg24399529	15	69373153	Body;TSS200	OpenSea	MIR548H4;TMEM84	0.330739	4.95481	2.35e-06	0.137264	0.133975	4.75953	1.94e-06	0.113212	0.109639		0.0693545	0.455509		0.109485	0.237918		-0.1764	0.0560293		0.313257	0.000552389	***	0.132887	0.151423		0.235058	0.091878	0.113983	0.0420868	0.0661189	0.0360017	0.0480691	0.0251278	0.266667	0.268642	0.414035	0.0792844	-0.168421	0.489107	0.477193	0.0405147	0.0859649	0.726365	0.275439
cg03868278	12	109255347		S_Shelf		-0.256201	-4.93003	2.62e-06	0.137877	0.134574	-4.73607	2.18e-06	0.114919	0.111291		-0.156552	0.0904662		-0.087294	0.347239		0.187763	0.0417442	*	-0.0931021	0.315976		-0.128474	0.165601		0.963653	0.0112962	0.820154	0.0385722	0.804826	0.0507429	0.810746	0.0796673	-0.0105263	0.968384	0.240351	0.320156	0.196491	0.418429	0.521053	0.023804	0.529825	0.0212465	0.87193
cg19517470	6	98488842		OpenSea		-0.243395	-4.92251	2.7e-06	0.137877	0.134574	-4.72946	2.25e-06	0.114919	0.111291		-0.247535	0.00688236	**	-0.0193032	0.83564		0.205666	0.0254657	*	-0.378556	2.37031e-05	***	-0.269268	0.00319294	***	0.849081	0.127895	0.841037	0.0694086	0.814398	0.0672624	0.748285	0.0716412	-0.333333	0.16315	-0.0298246	0.905336	-0.0649123	0.792376	0.389474	0.100248	0.201754	0.405836	0.422807
cg20382416	13	78066934		OpenSea		0.263461	4.86791	3.41e-06	0.156809	0.153052	4.68308	2.83e-06	0.130121	0.126014		0.147218	0.111643		0.0464076	0.617767		-0.242228	0.00822376	**	0.294382	0.00121312	***	0.267501	0.00340679	***	0.531544	0.146259	0.774144	0.0577298	0.614943	0.129183	0.425226	0.135952	-0.0754386	0.759165	0.201754	0.405836	-0.0210526	0.933947	0	1	-0.414035	0.0792844	0.350877
cg15832662	11	63448437	TSS1500;TSS1500;TSS1500;TSS1500	N_Shore	RTN3;RTN3;RTN3;RTN3	0.26722	4.86451	3.46e-06	0.156809	0.153052	4.68009	2.87e-06	0.130121	0.126014		0.102907	0.267472		0.118885	0.199764		-0.13313	0.150668		0.227973	0.013034	*	0.0732589	0.430472		0.0799995	0.0413004	0.148105	0.061606	0.0257634	0.00885662	0.0217152	0.00664084	0.27193	0.259018	-0.163158	0.502994	-0.266667	0.268642	0.0140351	0.956896	0.0631579	0.797947	0.624561
cg03424174	10	81942863	5'UTR;5'UTR;5'UTR;5'UTR;5'UTR;5'UTR	OpenSea	ANXA11;ANXA11;ANXA11;ANXA11;ANXA11;ANXA11	0.244031	4.84853	3.7e-06	0.158943	0.155135	4.66599	3.07e-06	0.132032	0.127865		0.134249	0.147237		0.0598658	0.519599		-0.097834	0.291898		0.226696	0.0135656	*	0.294231	0.00122053	***	0.748432	0.0818032	0.903023	0.0259454	0.802448	0.0712017	0.698114	0.0790837	-0.257895	0.285185	-0.0157895	0.951155	0.173684	0.475415	0.263158	0.275184	-0.0245614	0.922491	0.682456
cg18837576	16	19360899		OpenSea		-0.202746	-4.80183	4.5e-06	0.183827	0.179423	-4.62305	3.78e-06	0.154431	0.149557		-0.159349	0.0847833		-0.00127671	0.989053		0.368868	3.95336e-05	***	-0.211115	0.0217439	*	-0.167372	0.0700527		0.971717	0.00884404	0.961554	0.00872998	0.964725	0.00824111	0.967127	0.00821037	0.363158	0.126993	0.287719	0.231498	0.112281	0.6465	0.359649	0.130915	0.245614	0.309401	0.573684
Chr: chromosome, MAPINFO: hg19 position coordinate, FDR: Benjamini-Hochberg false discovery rate, q-value: Storey's q-value.
[truncated: 52 more columns]

## Sheet: TableS9
Supplementary Table S9. Top DNA methylation signals (P < 5.0E–05) associated with maltreatment type: combined and domain-specific analyses in the Adolescent Brain Imaging cohort
Gene	Chr	Pos (lower)	Pos (upper)	Meandistgene	Maxdistgene	#CpG sites	P-value (group)	Maltreatment domains
								P-value (across all domains)	P-value (PA)	P-value (EA)	P-value (SA)	P-value (NG)
ARMC5	16	31469425	31480519	903	2671	33	6.31e-06	4.46e-05	0.004	0.0002	0.55	0.0004
OR2A1-AS1	7	143952917	143953543	1387.5	2355	2	3.97e-05	0.006	0.03	0.05	0.69	0.004
LYPLA1P2	4	111866479	111866546	248.5	282	2	4.32e-05	0.01	0.01	0.04	0.05	0.14
CD70	19	6587584	6613813	2474	9699	23	0.004	2.31e-05	3.43e-05	8.24e-05	0.98	0.05
TMEM9	1	201100716	201145784	5470	17039	47	0.005	3.16e-05	6.65e-05	3.01e-05	0.99	0.25
Adjusted for age, sex, FSIQ, and buccal epithelium, Suggestive: P-value < 5 x 10-5 (underlined), Chr: chromosome, pos (lower)/(upper): lower and upper position of the gene (hg19), Mean/Maxdistgene: mean and maximum distance (bp) from nearest gene, #CpG sites: the number of CpGs measured within the gene, PA: physical abuse; EA: emotional abuse; SA: sexual abuse; NG: neglect

## Sheet: TableS10
Supplementary Table S10. Lead signals and association directions in the Adolescent Brain Imaging cohort
Gene	Chr	Pos	CpG sites	group			PA			EA			SA			NG
				beta	P-value	adjP-value	beta	P-value	adjP-value	beta	P-value	adjP-value	beta	P-value	adjP-value	beta	P-value	adjP-value
ARMC5	16	31477327	cg08509907	0.983887	7.79203e-07	6.3153e-07	0.581782	0.00178143	0.0011266	0.700991	0.000139476	7.92053e-07	-0.177116	0.0948875	0.0418041	0.773659	0.000119615	3.33115e-05
ARMC5	16	31478370	cg10451425	0.395205	3.35164e-05	2.88247e-05	0.246418	0.00518666	0.00354545	0.344646	6.83157e-05	2.83046e-07	0.225239	0.251478	0.273894	0.304069	0.0014945	0.000602287
OR2A1-AS1	7	143953543	cg00441701	0.456095	1.48586e-05	1.26165e-05	0.237665	0.0154492	0.0114287	0.213885	0.0293237	0.00206854	0.150875	0.489208	0.556253	0.313782	0.00320728	0.00144411
OR2A1-AS1	7	143952917	cg21750949	0.344929	5.95733e-05	5.1698e-05	0.152716	0.0562909	0.0456794	0.13432	0.0930261	0.0120336	0.0603809	0.733264	0.8425	0.245465	0.00455102	0.00215554
LYPLA1P2	4	111866546	cg15404375	-0.281958	2.95736e-05	2.55745e-05	-0.161905	0.00974579	0.00796686	-0.127218	0.0428996	0.0873909	-0.280188	0.0429954	0.0151695	-0.086527	0.21026	0.189011
LYPLA1P2	4	111866479	cg17560702	-0.0772324	0.0395514	0.0380597	0.00753781	0.826356	0.803034	-0.045146	0.186358	0.363836	-0.0691783	0.359062	0.230577	-0.0688878	0.0642907	0.0507755
CD70	19	6587584	cg26737640	-0.615573	0.00194875	0.00179535	-0.781038	1.00346e-05	5.3719e-06	-0.781881	9.33969e-06	8.50838e-06	0.0380753	0.925004	0.939948	-0.42363	0.0331681	0.0242469
CD70	19	6588153	cg10807045	-0.181128	0.00169378	0.0015572	-0.230273	7.20311e-06	3.77518e-06	-0.207006	6.06549e-05	7.14071e-05	-0.00231526	0.984282	0.840069	-0.110441	0.0564077	0.043884
CD70	19	6588896	cg17136649	-0.233984	0.0097176	0.0091662	-0.272892	0.000801492	0.000564602	-0.208043	0.0112017	0.0218899	0.0533927	0.770581	0.885447	-0.167094	0.0640844	0.0505939
CD70	19	6588898	cg27335924	-0.255337	0.00182092	0.00167589	-0.336862	3.4947e-06	1.74849e-06	-0.276662	0.00016817	0.000224811	0.0114087	0.945452	0.917247	-0.143744	0.0804719	0.0651996
TMEM9	1	201115186	cg11989260	0.0811605	0.0449371	0.0431445	0.118635	0.00106592	0.000649297	0.101119	0.00545889	0.000167708	0.0620787	0.445518	0.504342	0.0147694	0.714801	0.674457
TMEM9	1	201123728	cg23555638	0.170586	0.0222233	0.0211178	0.202068	0.00264395	0.0017209	0.199945	0.00287982	6.52371e-05	-0.0902869	0.548347	0.397117	0.0665782	0.372021	0.324682
TMEM9	1	201123745	cg16112880	1.85017	0.00294245	0.00271235	2.31449	3.06901e-05	1.44139e-05	2.43574	1.01129e-05	1.82994e-08	0.320195	0.80009	0.919215	0.846293	0.175879	0.139254
Only CpG sites with a P-value < 0.001 for at least one maltreatment domain are shown, beta: regression coefficient, PA: physical abuse; EA: emotional abuse; SA: sexual abuse; NG: neglect

[truncated: 7 more sheets: TableS11, TableS12, TableS13, TableS14, TableS15, TableS16, TableS17]
