# Supplementary material for: Multi-epigenome-wide analyses and meta-analysis of child maltreatment in judicial autopsies and intervened children and adolescents
Source: Mol Psychiatry. 2025 Sep 16;31(3):1253–64. doi: 10.1038/s41380-025-03236-1 (PMC12916479; doi:10.1038/s41380-025-03236-1)
Supplement: Supplementary file 3 — Supplementary Tables S4 [file 41380_2025_3236_MOESM3_ESM.xlsx]

## Sheet: Supplementary Table S4
Supplementary Table S4. Results of group statistical analyses of DNA methylation in brain tissue from the Judicial Autopsy Cases
Note: Unlike standard genome-wide analyses, the sample size in this analysis varies across probes. As a result, direct cross-probe or uniform genome-wide comparisons are not feasible. Therefore, the results presented here should be considered as probe-specific findings.
probe	CM (N)	TD (N)	Estimate	Std. Error	t-value	P-value	Chr	MAPINFO	UCSC_RefGene_Group	Relation_to_UCSC_CpG_Island	Gene_Name
cg03695448	9	4	-1.96049	0.0699887	-28.0115	2.85e-09	7	99016977	Body;3'UTR	Island	BUD31;PTCD1
cg24307225	10	6	5.08164	0.306262	16.5924	3.92e-09	16	58231550	1stExon	Island	CSNK2A2
cg13694405	6	3	6.15359	0.0316967	194.14	4.22e-09	2	74781352	TSS1500;TSS1500;TSS200;5'UTR	N_Shore	LOXL3;LOXL3;DOK1;DOK1
cg18852692	7	4	4.3715	0.11426	38.2593	2.13e-08	11	58830191		Island
cg10508940	10	4	3.30443	0.195123	16.9351	3.92e-08	22	50689915	TSS200;TSS200	Island	HDAC10;HDAC10
cg20111803	8	4	-2.75617	0.113957	-24.186	5.26e-08	3	14058934	Body		TPRXL
cg17900854	9	4	3.12588	0.166461	18.7785	6.68e-08	21	40984777	TSS200;TSS200		C21orf88;C21orf88
cg12613402	9	3	3.19537	0.144867	22.0572	9.95e-08	7	65958983		Island
cg00045967	9	3	3.64918	0.1724	21.167	1.32e-07	9	140499974	TSS200	Island	ARRDC1
cg03991250	10	7	2.40729	0.220661	10.9095	1.39e-07	1	17326988	Body;Body;Body		ATP13A2;ATP13A2;ATP13A2
cg11828070	7	3	3.04677	0.072128	42.2412	1.4e-07	8	110657193	TSS200;TSS200;5'UTR;5'UTR;5'UTR;TSS200;5'UTR;5'UTR;5'UTR;5'UTR;5'UTR;5'UTR;5'UTR;5'UTR	Island	GOLSYN;GOLSYN;GOLSYN;GOLSYN;GOLSYN;GOLSYN;GOLSYN;GOLSYN;GOLSYN;GOLSYN;GOLSYN;GOLSYN;GOLSYN;GOLSYN
cg24233331	7	4	3.88471	0.139893	27.7692	1.44e-07	20	3140493	5'UTR;1stExon;5'UTR;1stExon;5'UTR;1stExon	Island	UBOX5;UBOX5;UBOX5;FASTKD5;FASTKD5;UBOX5
cg17397259	10	5	2.47163	0.195326	12.6538	1.77e-07	14	96858380	TSS200	S_Shore	AK7
cg19918343	7	3	1.7051	0.0439562	38.7909	2.15e-07	1	47697673	TSS200;TSS200;TSS1500;5'UTR;5'UTR;5'UTR	Island	TAL1;TAL1;TAL1;TAL1;TAL1;TAL1
cg24773324	9	4	1.02794	0.0645479	15.9252	2.42e-07	19	15529844	TSS200	Island	AKAP8L
cg01870625	8	4	3.89415	0.205092	18.9873	2.8e-07	12	6981935	Body;Body	N_Shore	SPSB2;SPSB2
cg00506062	8	3	-5.31994	0.216426	-24.5808	2.98e-07	20	45981165	5'UTR;5'UTR;5'UTR;5'UTR;5'UTR;Body;Body;Body;Body;Body;Body;Body;Body;Body;Body;Body;Body;Body		ZMYND8;ZMYND8;ZMYND8;ZMYND8;ZMYND8;ZMYND8;ZMYND8;ZMYND8;ZMYND8;ZMYND8;ZMYND8;ZMYND8;ZMYND8;ZMYND8;ZMYND8;ZMYND8;ZMYND8;ZMYND8
cg25488669	9	4	1.6494	0.109693	15.0365	3.78e-07	20	9819717	TSS200;TSS200	Island	PAK7;PAK7
cg21011827	8	3	0.908667	0.0394904	23.0098	4.42e-07	12	120032374	Body	Island	TMEM233
cg00960700	7	3	4.18378	0.12903	32.4247	5.24e-07	17	80709150	TSS1500	Island	TBCD
cg02854229	10	5	1.40684	0.125143	11.2419	5.38e-07	14	101962994
cg16909374	6	3	-1.69389	0.0297909	-56.8592	5.73e-07	9	136445379	TSS200	S_Shore	FAM163B
cg25851597	8	3	3.39612	0.154292	22.011	5.75e-07	15	89248474
cg23556910	11	7	3.68633	0.414413	8.89529	6.87e-07	8	35715604
cg14613271	8	5	2.55491	0.184745	13.8294	7.22e-07	2	108602931	TSS200	Island	SLC5A7
cg21150858	8	3	4.65271	0.222841	20.879	7.86e-07	11	66790594	TSS1500;5'UTR	Island	SYT12;SYT12
cg18934581	9	3	2.51987	0.155182	16.2381	8.18e-07	7	89976026	5'UTR;5'UTR;1stExon;1stExon	Island	GTPBP10;GTPBP10;GTPBP10;GTPBP10
cg15681465	11	6	3.54693	0.383296	9.25375	8.22e-07	12	26857320	Body		ITPR2
cg14930586	9	4	0.686123	0.0506268	13.5526	8.44e-07	8	142012099	TSS1500;TSS1500	S_Shore	PTK2;PTK2
cg26684265	5	3	-3.0758	0.0234155	-131.357	9.73e-07	12	11699270
cg03847348	10	3	-5.90989	0.444585	-13.2931	9.79e-07	1	2413705	Body	N_Shore	PLCH2
cg01907688	9	3	0.792452	0.0506407	15.6485	1.05e-06	1	43424882	TSS200	S_Shore	SLC2A1
cg23660805	8	9	-4.1725	0.462678	-9.01814	1.08e-06	3	53195174	TSS200;TSS200	Island	PRKCD;PRKCD
cg01717973	9	3	2.68842	0.173918	15.458	1.14e-06	1	151736090	Body;TSS200	Island	OAZ3;MRPL9
cg27610645	8	3	5.11417	0.261141	19.5839	1.15e-06	1	32479260	TSS200;TSS200;TSS200;TSS200	Island	KHDRBS1;KHDRBS1;KHDRBS1;KHDRBS1
cg23726106	5	3	-1.40837	0.0122493	-114.976	1.45e-06	1	67600229		N_Shore
cg19926161	9	4	5.61175	0.444892	12.6137	1.46e-06	18	54306001	TSS200;TSS200	Island	TXNL1;TXNL1
cg15190241	8	3	-1.03016	0.0551478	-18.6799	1.52e-06	1	168368506
cg19592898	8	5	-3.84532	0.306689	-12.5382	1.53e-06	6	1620889		Island
cg10819004	10	7	3.47964	0.401882	8.65835	1.66e-06	8	63403502	Body		NKAIN3
cg08718398	9	3	4.06836	0.278845	14.5901	1.7e-06	7	107302255	Body;TSS200	Island	SLC26A4;LOC286002
cg25088355	10	5	5.81416	0.586965	9.90546	1.73e-06	8	144691901	TSS200	Island	PYCRL
cg13063344	7	3	2.49745	0.0990844	25.2052	1.83e-06	12	132906443	TSS1500	S_Shore	GALNT9
cg22788485	8	5	-1.64455	0.135131	-12.17	1.93e-06	11	64136018	Body;TSS200;Body	Island	RPS6KA4;MIR1237;RPS6KA4
cg16624692	7	3	3.788	0.152508	24.8381	1.97e-06	11	65601301	TSS200	Island	SNX32
cg13325990	11	5	-3.69808	0.409418	-9.03253	2.02e-06	15	67233912
cg22667776	6	6	4.47484	0.315813	14.1693	2.07e-06	5	74891501	Body		POLK
cg15904664	12	6	-4.82004	0.599063	-8.04597	2.1e-06	14	104569653	Body	Island	ASPG
cg05490374	8	3	-1.81006	0.102557	-17.6493	2.12e-06	5	42953624		S_Shore
cg01021045	9	3	4.36419	0.311149	14.026	2.22e-06	19	46271962	1stExon	Island	SIX5
cg15394672	8	4	-4.90866	0.358483	-13.6929	2.61e-06	17	79660538	TSS1500;ExonBnd;Body	N_Shelf	MIR6786;HGS;HGS
cg26283428	9	6	2.30085	0.244377	9.41519	2.75e-06	10	78021121	Body;Body;Body		C10orf11;C10orf11;C10orf11
cg10600010	11	5	2.81952	0.323466	8.7166	2.86e-06	5	178054172	TSS200	Island	CLK4
cg05866308	12	8	1.73804	0.240047	7.24043	2.88e-06	7	157280523		S_Shelf
cg00816396	6	3	-1.89638	0.0502854	-37.7123	2.95e-06	5	58839530	Body;Body;Body;Body		PDE4D;PDE4D;PDE4D;PDE4D
cg18784855	6	5	3.38849	0.203208	16.675	2.97e-06	13	61791681
cg20690488	9	4	1.81039	0.157757	11.4758	3.01e-06	1	60392328	1stExon	Island	CYP2J2
cg01067724	7	3	4.11223	0.186322	22.0705	3.55e-06	16	57570276	5'UTR	Island	CCDC102A
cg19656064	6	3	2.67768	0.0755087	35.4619	3.77e-06	16	77466565	Body	N_Shore	ADAMTS18
cg03340142	8	4	3.55354	0.276306	12.8609	3.99e-06	8	37417864
cg18864164	9	4	0.923165	0.0843764	10.941	4.32e-06	10	115934049	TSS200;1stExon;5'UTR	Island	MIR2110;C10orf118;C10orf118
cg18423918	9	3	-1.49555	0.117757	-12.7003	4.34e-06	6	690428	Body;5'UTR	N_Shelf	EXOC2;EXOC2
cg10740215	9	3	0.888433	0.07027	12.6431	4.48e-06	1	182558388	5'UTR;1stExon		RNASEL;RNASEL
cg14859749	7	3	4.11606	0.196821	20.9127	4.63e-06	22	30753135	TSS1500;TSS1500;5'UTR	Island	SF3A1;SF3A1;CCDC157
cg11165626	7	5	2.5487	0.203125	12.5475	4.71e-06	10	21786221	TSS1500;TSS200	Island	MIR1915;C10orf114
cg08196359	8	3	2.41864	0.157068	15.3987	4.74e-06	3	32279722	TSS1500	Island	CMTM8
cg08939812	6	3	2.19527	0.0655524	33.4888	4.74e-06	5	135704770
cg13696940	7	4	-0.636614	0.0413947	-15.3791	4.78e-06	22	29711941	TSS200;TSS200	Island	RASL10A;RASL10A
cg00250422	10	3	2.83542	0.262746	10.7915	4.79e-06	15	28352347		Island
cg12317414	7	3	0.247557	0.012118	20.4288	5.2e-06	10	75407991	Body;Body	S_Shore	SYNPO2L;SYNPO2L
cg01339183	7	5	0.761931	0.0616302	12.3629	5.2e-06	6	41751312	Body	N_Shelf	PRICKLE4
cg23588204	7	3	0.994215	0.0487223	20.4057	5.23e-06	1	212003001	5'UTR	N_Shore	LPGAT1
cg26669806	9	6	5.38697	0.616097	8.7437	5.36e-06	19	18899483	Body	Island	COMP
cg02938936	6	5	4.02535	0.268036	15.018	5.49e-06	2	3718203	5'UTR		ALLC
cg18292570	10	3	2.9766	0.283592	10.496	5.91e-06	19	55770044	TSS200	Island	PPP6R1
cg08012045	9	5	-3.551	0.377402	-9.40905	5.93e-06	12	9227195	Body		A2M
cg13975855	5	3	-1.20076	0.0167372	-71.7419	5.97e-06	17	46652550	TSS1500	N_Shore	HOXB3
cg08999017	10	3	-3.94179	0.376254	-10.4764	5.99e-06	5	14960498
cg17949025	7	3	4.05393	0.204308	19.8422	6.01e-06	4	23376165	Body		MIR548AJ2
cg27254482	9	5	3.78936	0.404519	9.36758	6.15e-06	21	34398085	TSS200	Island	OLIG2
cg00127505	7	3	1.10392	0.0561463	19.6615	6.28e-06	10	131763820		Island
cg21218059	8	5	1.57855	0.151821	10.3974	6.34e-06	8	64081095	TSS200	Island	YTHDF3
cg07882671	8	5	1.12277	0.108028	10.3933	6.36e-06	5	1883005	TSS200	Island	IRX4
cg00221805	9	3	-5.27142	0.441406	-11.9423	6.57e-06	6	158440284	5'UTR;Body		SYNJ2;SYNJ2
cg17124430	8	3	-1.33345	0.091881	-14.5128	6.71e-06	19	793925		N_Shore
cg07410266	8	3	1.17946	0.0815216	14.4681	6.83e-06	7	103848657	TSS200;TSS200		ORC5;ORC5
cg21428148	9	4	4.87307	0.473517	10.2912	6.85e-06	18	9102454	TSS200	Island	NDUFV2
cg16499656	9	3	1.71896	0.145408	11.8216	7.03e-06	7	50344471	1stExon;5'UTR	Island	IKZF1;IKZF1
cg07065220	9	4	1.79387	0.175022	10.2494	7.06e-06	3	193987540		Island
cg11012078	8	3	0.342017	0.0238106	14.364	7.13e-06	13	103498143	TSS200	Island	ERCC5
cg17892331	6	3	0.878879	0.0290957	30.2064	7.15e-06	9	123964477	TSS200	Island	RAB14
cg21454030	9	4	1.78907	0.175556	10.1908	7.37e-06	4	17812573	5'UTR;TSS200;1stExon	Island	NCAPG;DCAF16;NCAPG
cg00509660	10	4	-3.79733	0.414913	-9.15211	7.44e-06	19	3622432	Body;Body	N_Shore	CACTIN;CACTIN
cg17793059	8	4	2.39881	0.204702	11.7185	7.46e-06	19	8428850	TSS200;TSS200	N_Shore	ANGPTL4;ANGPTL4
cg25955968	7	5	3.6828	0.31501	11.691	7.57e-06	6	151412379	Body;Body;Body	S_Shore	MTHFD1L;MTHFD1L;MTHFD1L
cg12566780	8	4	3.86455	0.331476	11.6586	7.72e-06	7	92157604	Body;TSS1500	Island	PEX1;C7orf64
cg06778639	9	5	2.68185	0.294358	9.11084	7.72e-06	16	71460225		Island
cg00399510	6	6	1.20129	0.103168	11.644	7.78e-06	5	115420814	Body	Island	COMMD10
cg03592283	9	6	-2.79933	0.334447	-8.37004	7.91e-06	3	44666723	5'UTR;5'UTR	Island	ZNF197;ZNF197
cg02940164	11	7	3.34647	0.471496	7.09755	8.08e-06	11	3829971	Body;Body;5'UTR;Body;Body;Body;Body;Body	Island	PGAP2;PGAP2;PGAP2;PGAP2;PGAP2;PGAP2;PGAP2;PGAP2
cg24761763	6	4	-1.54585	0.0832036	-18.5791	8.31e-06	3	134622746	Body		EPHB1
cg19983597	7	3	0.652297	0.0353135	18.4716	8.56e-06	14	21852154	5'UTR;1stExon	Island	SUPT16H;SUPT16H
cg05153380	10	3	-3.3082	0.331767	-9.97143	8.67e-06	5	142163563	Body;Body		ARHGAP26;ARHGAP26
cg19509924	7	5	-1.11156	0.0984157	-11.2945	9.54e-06	8	20118345
cg07926232	10	4	-4.26627	0.480532	-8.87821	9.54e-06	6	170372273
cg26283893	10	8	2.08683	0.298958	6.98034	9.62e-06	12	54332457	TSS200	N_Shore	HOXC13
cg06206471	10	3	2.66924	0.271614	9.82734	9.67e-06	16	4364052		Island
cg22548015	10	3	4.77119	0.486996	9.7972	9.89e-06	20	30539544	Body	Island	PDRG1
cg13564825	7	3	2.43467	0.136075	17.8921	1e-05	19	38747201	TSS200	Island	PPP1R14A
cg00551910	10	3	3.36409	0.345193	9.74554	1.03e-05	14	70037973	TSS200	N_Shore	C14orf162
cg09066266	11	6	1.94134	0.268286	7.2361	1.03e-05	10	134150119	TSS1500;Body;Body;Body;Body		LRRC27;LRRC27;LRRC27;LRRC27;LRRC27
cg22145810	8	3	4.57557	0.340294	13.4459	1.05e-05	5	156887065	5'UTR;5'UTR;1stExon;1stExon	Island	NIPAL4;NIPAL4;NIPAL4;NIPAL4
cg16386229	7	3	0.546175	0.0308259	17.718	1.05e-05	9	134955298	TSS200;TSS200;TSS200	Island	MED27;MED27;MED27
cg05213387	8	3	-4.18877	0.312574	-13.4009	1.07e-05	11	69962358	Body;Body		ANO1;ANO1
cg01930679	8	3	-2.62942	0.196642	-13.3716	1.08e-05	17	79514274	Body;Body		C17orf70;C17orf70
cg16402758	10	3	-2.91933	0.302402	-9.6538	1.1e-05	16	30958190	Body	Island	FBXL19
cg05485137	7	4	0.56111	0.0421486	13.3127	1.11e-05	10	28035864	TSS1500	S_Shore	MKX
cg18029222	8	3	-4.8069	0.361596	-13.2936	1.12e-05	17	30170135
cg16529268	9	3	2.22481	0.202103	11.0083	1.13e-05	19	45281284	1stExon;1stExon	Island	CBLC;CBLC
cg22998610	9	4	-0.807297	0.0840536	-9.60455	1.15e-05	11	62538411	TSS1500	N_Shore	TAF6L
cg08874430	8	6	3.21846	0.371344	8.66707	1.16e-05	8	11659970	TSS1500	Island	FDFT1
cg00215801	8	3	1.18906	0.0902132	13.1806	1.18e-05	6	34855797	1stExon;5'UTR;TSS1500	Island	TAF11;TAF11;ANKS1A
cg23492392	7	4	4.5615	0.346366	13.1696	1.18e-05	9	86152803	Body	Island	FRMD3
cg26257265	8	4	-0.257811	0.0236136	-10.9179	1.2e-05	3	82035330
cg10257512	9	4	-2.21701	0.232667	-9.52869	1.22e-05	3	192561224	Body		MB21D2
cg10526556	9	3	1.18927	0.109204	10.8903	1.22e-05	10	13391149	TSS1500		SEPHS1
cg03390717	7	3	-2.38555	0.138695	-17.2	1.22e-05	22	39966585	TSS200;TSS200		CACNA1I;CACNA1I
cg14106379	10	4	1.01156	0.117471	8.6112	1.22e-05	18	56339276	TSS200;Body;Body	Island	LOC101927322;MALT1;MALT1
cg18800085	12	5	2.79283	0.392678	7.11227	1.23e-05	1	167599719	Body	Island	RCSD1
cg21141143	11	3	1.43592	0.16683	8.6071	1.23e-05	5	60922694		S_Shore
cg13001240	9	5	2.79353	0.324618	8.60561	1.23e-05	17	21453925	Body	N_Shore	C17orf51
cg22779972	6	4	0.522542	0.0307403	16.9986	1.29e-05	12	3207241	5'UTR;5'UTR		TSPAN9;TSPAN9
cg13720140	9	3	-4.02504	0.375518	-10.7187	1.35e-05	22	36945153
cg25616216	8	5	2.83769	0.302237	9.38896	1.36e-05	11	65601202	TSS1500	Island	SNX32
cg20025072	8	3	2.72504	0.212355	12.8325	1.38e-05	10	126480608	TSS200	Island	METTL10
cg08873424	9	6	2.6134	0.333523	7.83575	1.41e-05	6	28945492
cg04293876	9	3	1.91808	0.180222	10.6429	1.42e-05	10	99400850	1stExon	Island	PI4K2A
cg00866556	9	3	3.6779	0.345828	10.6351	1.42e-05	1	29449356	5'UTR	Island	TMEM200B
cg02619805	11	6	4.34659	0.622446	6.98309	1.47e-05	19	5623015	TSS200;TSS200	Island	SAFB2;SAFB
cg03398303	10	3	3.11183	0.335209	9.28324	1.47e-05	18	12702742	TSS1500;TSS200	Island	PSMG2;CEP76
cg00492719	7	3	0.429841	0.0260423	16.5055	1.49e-05	17	33760278	TSS1500;TSS200		SLFN12;SLFN12
cg12070011	7	3	1.65354	0.100224	16.4984	1.49e-05	1	36273500	TSS1500	Island	EIF2C4
cg12365606	7	5	3.84539	0.364316	10.5551	1.5e-05	22	19466779	TSS200;TSS200;TSS1500	Island	UFD1L;UFD1L;CDC45L
cg12355180	9	5	2.94119	0.350273	8.39683	1.5e-05	1	220102013	TSS200	Island	SLC30A10
cg22607995	6	4	-1.06068	0.0647479	-16.3817	1.55e-05	19	57105613	TSS1500	N_Shore	ZNF71
cg26095517	6	3	1.38404	0.0561302	24.6577	1.61e-05	5	111496724	Body;TSS1500	Island	NCRNA00219;SNORA13
cg23026420	9	3	1.56821	0.150303	10.4336	1.62e-05	11	111637186	TSS200;TSS200	Island	PPP2R1B;PPP2R1B
cg01044662	8	3	3.81329	0.305567	12.4794	1.62e-05	2	75938360	TSS1500	S_Shore	C2orf3
cg22186533	8	5	2.04198	0.222907	9.16065	1.63e-05	8	144680410	TSS1500;TSS1500;1stExon;TSS1500;TSS1500;TSS1500;TSS1500;TSS1500	Island	EEF1D;EEF1D;TIGD5;EEF1D;EEF1D;EEF1D;EEF1D;EEF1D
cg21199995	7	3	2.79882	0.172762	16.2005	1.63e-05	17	3626997	Body;TSS200	Island	ITGAE;GSG2
cg14402326	9	3	3.41442	0.329691	10.3564	1.7e-05	2	170335882	TSS200	Island	BBS5
cg15243570	8	3	3.02727	0.244764	12.3681	1.7e-05	22	20792217	TSS200;TSS200	Island	SCARF2;SCARF2
cg22992099	6	3	2.4832	0.102442	24.24	1.72e-05	17	29440513	Body;Body;Body		NF1;NF1;NF1
cg02825646	9	4	2.48579	0.273659	9.08352	1.73e-05	14	105219617	1stExon;1stExon	Island	SIVA1;SIVA1
cg09869051	9	4	3.67176	0.40512	9.06339	1.76e-05	1	109289141	TSS200	Island	STXBP3
cg25100848	9	5	5.86735	0.715479	8.2006	1.82e-05	1	27320937	1stExon	Island	TRNP1
cg13476123	9	4	-4.09772	0.454328	-9.01928	1.82e-05	9	140331284	Body;Body	N_Shore	ENTPD8;ENTPD8
cg19538089	9	4	4.4065	0.488643	9.01784	1.83e-05	2	171673547	5'UTR;1stExon;5'UTR;1stExon	Island	GAD1;GAD1;GAD1;GAD1
cg02331196	6	5	-0.797324	0.0657695	-12.123	1.91e-05	11	125094760	5'UTR		PKNOX2
cg22268510	8	3	1.01388	0.0838337	12.0939	1.94e-05	6	32118420	Body	Island	PRRT1
cg10518733	8	5	-1.99806	0.223562	-8.93739	1.95e-05	14	90051460	5'UTR		FOXN3
cg19986202	5	3	0.580536	0.0120181	48.305	1.95e-05	3	169379554	Body	Island	MECOM
cg17753496	7	3	0.441406	0.028264	15.6172	1.96e-05	6	108881018	TSS200;TSS1500	Island	FOXO3;FOXO3
cg12846859	8	3	3.69398	0.306335	12.0586	1.97e-05	2	70485608	Body	Island	PCYOX1
cg25376032	4	4	-1.71841	0.0357033	-48.1303	1.97e-05	11	1529608	Body		HCCA2
cg02931263	7	3	-1.89122	0.121868	-15.5186	2.02e-05	2	232805772
cg09759523	7	5	0.638131	0.0633186	10.0781	2.03e-05	10	7621857	Body;Body;Body	Island	ITIH5;ITIH5;ITIH5
cg23261743	11	4	-4.18065	0.557361	-7.5008	2.06e-05	12	132982483		N_Shore
cg26723524	4	3	2.01572	0.00917435	219.713	2.07e-05	7	39775803	Body	S_Shelf	LOC349114
cg21173440	7	4	4.02079	0.336289	11.9564	2.07e-05	5	55008212	TSS200	Island	SLC38A9
cg12074667	5	3	-2.84218	0.0601887	-47.2211	2.09e-05	7	155231661
cg01366705	8	3	1.23481	0.103561	11.9235	2.11e-05	14	75725926		Island
cg10931739	10	4	1.50316	0.18677	8.04817	2.11e-05	6	30524013	TSS1500;5'UTR;TSS1500;1stExon	Island	PRR3;GNL1;PRR3;GNL1
cg11368182	9	3	-4.96934	0.496596	-10.0068	2.13e-05	19	436541	Body	Island	SHC2
cg26430382	11	4	3.59012	0.480777	7.46732	2.14e-05	1	228270029	TSS1500;TSS1500;TSS1500;TSS1500	Island	ARF1;ARF1;ARF1;ARF1
cg09951048	9	3	4.38401	0.43848	9.99819	2.14e-05	8	21966736	1stExon	Island	NUDT18
cg23996617	10	4	4.24155	0.528981	8.01834	2.17e-05	19	49926878	TSS200	S_Shore	PTH2
cg17457090	7	3	3.18838	0.208724	15.2756	2.18e-05	16	58533956	TSS200;TSS200;TSS200;TSS200;TSS200;Body;Body;Body	N_Shore	NDRG4;NDRG4;NDRG4;NDRG4;NDRG4;NDRG4;NDRG4;NDRG4
cg20277416	9	5	-4.12186	0.514412	-8.01276	2.19e-05	11	64879061	TSS1500;3'UTR	Island	TM7SF2;C11orf2
cg00999410	7	3	0.348876	0.022858	15.2628	2.19e-05	12	55714226	TSS200		OR6C1
cg06934468	7	3	-1.69747	0.111711	-15.1951	2.24e-05	14	105248634	Body;Body;Body	N_Shelf	AKT1;AKT1;AKT1
cg22370524	9	6	4.58505	0.617379	7.42663	2.24e-05	2	41924786		Island
cg22118359	9	4	3.24672	0.370914	8.7533	2.27e-05	11	33060800	TSS1500;TSS200	Island	TCP11L1;TCP11L1
cg22713941	8	3	4.31801	0.366926	11.7681	2.27e-05	2	105953959	TSS200	Island	C2orf49
cg10984692	6	4	2.47999	0.164043	15.1179	2.29e-05	X	103294682	1stExon;Body	Island	H2BFM;MIR1256
cg27574904	7	3	-0.121661	0.00804828	-15.1164	2.3e-05	2	219536685	TSS200;TSS200;1stExon	Island	STK36;STK36;RNF25
cg27643579	9	4	2.49694	0.285702	8.73967	2.3e-05	9	5450490	TSS200;TSS200;TSS200	Island	CD274;CD274;CD274
cg01328111	9	6	3.17235	0.42909	7.39321	2.33e-05	4	8160584	TSS200;TSS200;TSS200;TSS200;TSS200;TSS200;TSS200	Island	ABLIM2;ABLIM2;ABLIM2;ABLIM2;ABLIM2;ABLIM2;ABLIM2
cg14061304	11	6	2.31114	0.347266	6.65525	2.34e-05	3	38691243	TSS200;TSS200;TSS200;TSS200;TSS200;TSS200	Island	SCN5A;SCN5A;SCN5A;SCN5A;SCN5A;SCN5A
cg01699524	10	4	2.19031	0.276234	7.92921	2.38e-05	5	7869638	Body;TSS1500;5'UTR	Island	MTRR;FASTKD3;MTRR
cg24415922	8	4	-3.47867	0.354069	-9.82484	2.4e-05	4	858814	Body		GAK
cg03855037	8	3	-2.79204	0.239907	-11.638	2.42e-05	22	21385534	Body	N_Shore	SLC7A4
cg27066959	6	3	-1.89254	0.0851678	-22.2213	2.43e-05	2	33491318	Body;Body;Body;Body;Body		LTBP1;LTBP1;LTBP1;LTBP1;LTBP1
cg05222829	8	3	-1.72862	0.148718	-11.6235	2.44e-05	4	159431937
cg05850280	10	3	3.34322	0.385742	8.667	2.44e-05	9	140056489	Body;Body;Body	Island	GRIN1;GRIN1;GRIN1
cg00111335	7	5	-0.783786	0.0800914	-9.78615	2.47e-05	8	593194
cg07348854	9	4	-4.24901	0.490948	-8.65469	2.47e-05	13	112548306		S_Shore
cg09771271	9	4	-3.66953	0.42422	-8.65006	2.48e-05	7	36408529	Body	S_Shore	KIAA0895
cg00569532	11	7	2.92018	0.459291	6.35802	2.5e-05	2	80470722	Body;Body;Body;Body		CTNNA2;CTNNA2;CTNNA2;CTNNA2
cg04940655	8	6	0.885845	0.112778	7.8548	2.56e-05	13	98829550	5'UTR;TSS200;5'UTR	S_Shore	FARP1;RNF113B;FARP1
cg03462324	10	8	2.498	0.394206	6.33679	2.59e-05	10	45458010	5'UTR	S_Shelf	RASSF4
cg15548656	9	3	-4.24659	0.437562	-9.70511	2.61e-05	2	239799720	3'UTR		TWIST2
cg11366233	9	3	-3.96297	0.409265	-9.68315	2.64e-05	15	85933458	5'UTR;5'UTR		AKAP13;AKAP13
cg15606819	12	7	3.28003	0.535987	6.11961	2.65e-05	19	49661083	1stExon;5'UTR	Island	TRPM4;TRPM4
cg01733673	10	4	3.09784	0.396918	7.80473	2.7e-05	4	113152850	TSS200;TSS200	Island	AP1AR;AP1AR
cg26445457	10	5	2.70089	0.371553	7.26918	2.7e-05	2	113412837	Body		SLC20A1
cg04556646	7	5	-1.96377	0.203499	-9.65003	2.7e-05	22	45310578	Body;Body	N_Shore	PHF21B;PHF21B
cg20817752	8	4	-1.41039	0.146587	-9.6215	2.76e-05	11	64030025	Body	S_Shelf	PLCB3
cg07167554	8	6	-4.91749	0.631888	-7.78221	2.76e-05	17	42988996	Body;Body	Island	GFAP;GFAP
cg20634074	7	5	-0.531336	0.0552373	-9.61914	2.76e-05	7	531362		N_Shelf
cg11521467	6	4	0.276699	0.0190195	14.5482	2.77e-05	17	71640299	TSS200	Island	SDK2
cg10993459	8	4	3.75922	0.391074	9.61256	2.77e-05	1	33177924
cg19744599	6	4	-1.58854	0.109307	-14.5329	2.78e-05	4	81226861
cg17896599	11	5	2.51068	0.367555	6.83075	2.84e-05	6	24911555	TSS200;Body;Body	S_Shore	FAM65B;FAM65B;FAM65B
cg16540215	7	3	-2.07397	0.143291	-14.4738	2.84e-05	11	43856925	Body		HSD17B12
cg09475510	6	3	2.46439	0.115561	21.3254	2.86e-05	6	89790414	TSS200	Island	PNRC1
cg23999422	8	4	3.45428	0.361027	9.56791	2.86e-05	19	4173466		Island
cg06580745	10	4	2.49777	0.323123	7.73009	2.91e-05	17	4692790	Body	Island	GLTPD2
cg21287519	7	3	1.04944	0.0730158	14.3728	2.94e-05	17	2251062	Body;Body		SGSM2;SGSM2
cg23436779	6	3	3.15474	0.149544	21.0957	2.98e-05	17	56769830	TSS1500;TSS200;TSS1500;TSS200	N_Shore	TEX14;RAD51C;TEX14;RAD51C
cg00545681	8	7	-2.45361	0.342431	-7.16528	3.05e-05	1	95007593	TSS1500	Island	F3
cg02429945	6	4	-1.83185	0.128805	-14.2219	3.1e-05	5	29150410
cg22361859	6	3	1.10448	0.05293	20.8669	3.12e-05	17	37123638	1stExon;5'UTR		FBXO47;FBXO47
cg04049894	9	7	-3.5402	0.524226	-6.75319	3.14e-05	19	51015830	TSS1500;TSS1500;TSS1500;TSS1500;TSS1500;Body;Body;ExonBnd;ExonBnd	S_Shore	JOSD2;JOSD2;JOSD2;JOSD2;JOSD2;ASPDH;ASPDH;ASPDH;ASPDH
cg09171127	9	4	3.0759	0.367657	8.36622	3.16e-05	8	8751325	TSS200	Island	MFHAS1
cg23362059	9	4	4.8262	0.577013	8.36411	3.17e-05	19	36500989	TSS1500;TSS1500;3'UTR;Body;Body	S_Shore	SYNE4;SYNE4;ALKBH6;ALKBH6;ALKBH6
cg00154986	9	4	-5.08616	0.608617	-8.35691	3.19e-05	15	90320609	Body	S_Shore	MESP2
cg12709669	7	3	4.4508	0.31569	14.0987	3.23e-05	18	12287173		N_Shore
cg07475377	10	3	5.31332	0.637753	8.33131	3.26e-05	13	100633854	TSS200	Island	ZIC2
cg25691495	8	4	2.52363	0.269068	9.37916	3.26e-05	4	68265207
cg13710595	4	4	2.74889	0.0675859	40.6726	3.27e-05	15	40733110	TSS1500	Island	BAHD1
cg24882714	9	4	0.304773	0.0366977	8.30494	3.33e-05	10	116003474	5'UTR	S_Shelf	VWA2
cg10764756	11	3	-5.38375	0.709056	-7.59284	3.35e-05	11	126337070	Body;Body;Body		KIRREL3;KIRREL3;KIRREL3
cg08324846	7	6	2.27932	0.274717	8.29697	3.36e-05	5	179050826	TSS200	Island	HNRNPH1
cg27603366	8	4	2.51747	0.269675	9.33521	3.36e-05	2	173037734		Island
cg07064197	6	3	0.518995	0.025468	20.3783	3.42e-05	19	32715640		Island
cg16949465	8	4	4.023	0.432202	9.30816	3.43e-05	5	95767946	TSS200;Body;Body	N_Shore	PCSK1;PCSK1;LOC101929710
cg16012447	9	4	-4.03964	0.488405	-8.27108	3.43e-05	10	30215651
cg23073974	6	3	-2.04815	0.100577	-20.364	3.43e-05	2	8039990
cg15006175	8	3	0.443964	0.0405677	10.9438	3.46e-05	8	145698660	Body	Island	KIFC2
cg01331554	8	6	4.98531	0.659163	7.56309	3.46e-05	4	76598477	1stExon;5'UTR;1stExon;TSS200;5'UTR	Island	G3BP2;G3BP2;G3BP2;G3BP2;G3BP2
cg08449154	8	3	4.20371	0.384149	10.9429	3.46e-05	20	23338644	Body	Island	LINC01431
cg13237002	6	3	0.809703	0.039848	20.3198	3.46e-05	6	6004323	Body;Body;TSS200	Island	NRN1;NRN1;NRN1
cg09543727	11	6	4.47694	0.70125	6.38422	3.48e-05	4	120550218	TSS1500;TSS1500	Island	PDE5A;PDE5A
cg14652056	9	3	0.898268	0.0968182	9.27788	3.5e-05	6	29760688	Body	Island	HCG4
cg07188220	7	5	4.5226	0.487687	9.27359	3.51e-05	14	67981637	5'UTR	Island	TMEM229B
cg25315287	5	3	0.213571	0.00537609	39.7261	3.51e-05	19	36103455	TSS200	N_Shore	HAUS5
cg26296001	7	5	1.37907	0.148917	9.26066	3.54e-05	11	77844673	Body;Body		ALG8;ALG8
cg09119797	9	3	1.55776	0.168266	9.25775	3.55e-05	1	35658164	1stExon	Island	SFPQ
cg16411251	7	4	2.47661	0.227493	10.8865	3.56e-05	14	59932250	TSS200	Island	GPR135
cg04820386	5	3	-1.97476	0.0499774	-39.513	3.57e-05	17	655789	TSS200;TSS1500	Island	ELP2P;GEMIN4
cg11013726	7	3	3.75498	0.271852	13.8126	3.57e-05	15	65116557	5'UTR	Island	PIF1
cg12076858	7	3	-3.42005	0.315485	-10.8406	3.65e-05	1	157488849	Body;Body		FCRL5;FCRL5
cg06871863	10	3	1.77451	0.216474	8.19733	3.66e-05	6	26596088	TSS1500	Island	ABT1
cg06299948	7	5	-1.78143	0.193665	-9.1985	3.7e-05	8	8865330	Body		ERI1
cg04517010	9	3	2.91521	0.316955	9.19753	3.7e-05	3	14989968	5'UTR	Island	NR2C2
cg21005416	4	3	3.03432	0.0185443	163.625	3.73e-05	1	21606617	TSS1500;Body;Body;Body		ECE1;ECE1;ECE1;ECE1
cg17208973	5	3	0.763236	0.0196929	38.7569	3.78e-05	13	73301157	Body;TSS1500	N_Shore	C13orf37;C13orf34
cg08650910	8	3	1.18879	0.110483	10.76	3.81e-05	7	20817530		Island
cg06382008	5	4	2.04803	0.103288	19.8283	3.82e-05	16	72146513	3'UTR		DHX38
cg08144278	5	3	-4.33604	0.112413	-38.5722	3.83e-05	19	436677	Body	Island	SHC2
cg15308074	10	7	2.31252	0.366044	6.31762	3.85e-05	2	42993051
cg06118384	11	4	2.70071	0.387786	6.96443	3.88e-05	2	149645798	Body	Island	KIF5C
cg02357017	6	3	3.67759	0.18677	19.6905	3.92e-05	5	133512566	1stExon;5'UTR;1stExon;5'UTR	Island	SKP1;SKP1;SKP1;SKP1
cg07141824	8	3	4.28199	0.400295	10.6971	3.94e-05	11	9779714		Island
cg13561390	6	3	-4.24378	0.215746	-19.6702	3.94e-05	9	139874616	Body	S_Shore	PTGDS
cg06819235	12	5	4.42391	0.702073	6.30121	3.94e-05	10	181229	TSS200;5'UTR;5'UTR;5'UTR;5'UTR	Island	ZMYND11;ZMYND11;ZMYND11;ZMYND11;ZMYND11
cg21104965	7	4	-0.288399	0.0269638	-10.6958	3.94e-05	6	117869453	Body	Island	DCBLD1
cg10344081	7	3	2.22548	0.164531	13.5262	3.96e-05	4	76555777	TSS200	Island	CDKL2
cg00645049	9	3	3.10501	0.341198	9.10034	3.97e-05	X	153656930	TSS200	Island	ATP6AP1
cg26917625	8	4	3.61141	0.397037	9.09589	3.98e-05	20	21284349	Body	Island	XRN2
cg22203033	8	8	-3.93373	0.59822	-6.57572	3.99e-05	2	101767902	TSS200	Island	TBC1D8
cg06286618	10	7	-3.0033	0.477536	-6.28917	4.01e-05	16	86987702
cg08623691	10	6	4.80654	0.732422	6.56252	4.07e-05	X	70288356	TSS200	Island	SNX12
cg07354440	8	4	-3.60991	0.398269	-9.064	4.07e-05	1	161168889	TSS1500;TSS200	N_Shelf	NDUFS2;ADAMTS4
cg17012806	8	5	2.03436	0.251863	8.07726	4.07e-05	8	37648582
cg00327717	10	4	-2.84459	0.384328	-7.40145	4.1e-05	16	1213289	Body;Body	S_Shelf	CACNA1H;CACNA1H
cg13472735	9	5	3.85799	0.521297	7.40075	4.1e-05	11	1215781		Island
cg21761776	8	3	2.94485	0.277459	10.6137	4.12e-05	11	58939272	TSS1500	Island	DTX4
cg07712856	10	5	-4.40967	0.637744	-6.91449	4.12e-05	11	65144356	Body;Body;Body;Body;Body		SLC25A45;SLC25A45;SLC25A45;SLC25A45;SLC25A45
cg17635579	7	4	1.64125	0.154675	10.611	4.13e-05	4	105412884	TSS1500	Island	CXXC4
cg21435321	8	4	3.05226	0.337704	9.03828	4.15e-05	12	123595990	TSS1500;TSS1500		PITPNM2;PITPNM2
cg23154526	10	4	4.21507	0.570568	7.3875	4.16e-05	15	60297323	Body	Island	FOXB1
cg17975763	7	3	-4.31877	0.322812	-13.3786	4.17e-05	19	45580180	TSS1500	S_Shore	ZNF296
cg25506326	9	5	3.37531	0.457275	7.38135	4.19e-05	12	42632336	TSS200;TSS200;TSS200;TSS200;TSS1500	Island	YAF2;YAF2;YAF2;YAF2;YAF2
cg20335590	8	5	-0.583866	0.072561	-8.04655	4.19e-05	8	39696018	TSS1500		ADAM2
cg18150165	6	4	-4.23994	0.317352	-13.3604	4.2e-05	16	81216457	Body;Body;Body;TSS1500;TSS1500		PKD1L2;PKD1L2;PKD1L2;PKD1L2;PKD1L2
cg22814480	8	5	1.89249	0.235687	8.02966	4.25e-05	11	86259987	Body;Body;Body		ME3;ME3;ME3
cg04304932	7	6	0.864897	0.107725	8.02879	4.26e-05	14	101292128	TSS1500;TSS1500;TSS1500	Island	MEG3;MEG3;MEG3
cg13847963	9	3	3.83164	0.425757	8.9996	4.27e-05	1	24514220	TSS1500;TSS1500;TSS1500	Island	IL28RA;IL28RA;IL28RA
cg23486853	8	3	1.89983	0.180362	10.5335	4.3e-05	22	30642980	TSS200	S_Shore	LIF
cg05629378	7	4	1.5226	0.144754	10.5185	4.34e-05	7	25165070	TSS200	Island	CYCS
cg17877898	6	4	-4.12846	0.311448	-13.2557	4.37e-05	1	36553731	Body;TSS1500	N_Shore	TEKT2;ADPRHL2
cg02342974	6	3	0.85923	0.044924	19.1263	4.4e-05	20	18269074	TSS200;TSS200	Island	ZNF133;ZNF133
cg04144859	8	4	-0.665239	0.0743149	-8.95162	4.42e-05	8	144870038		N_Shore
cg02173030	11	3	-1.64205	0.224097	-7.32741	4.43e-05	10	134041506	Body	Island	STK32C
cg13563932	8	5	2.94632	0.369168	7.98097	4.44e-05	10	134583853	Body	S_Shore	INPP5A
cg24149364	7	3	-1.61604	0.122365	-13.2068	4.45e-05	14	50085410	3'UTR	N_Shore	RPL36AL
cg16019898	8	3	0.846721	0.0809233	10.4633	4.47e-05	5	140700602	TSS1500	S_Shore	TAF7
cg06520290	7	3	-2.16628	0.164227	-13.1908	4.47e-05	2	220110601	5'UTR;Body;TSS1500;TSS1500;ExonBnd;ExonBnd	S_Shore	STK16;STK16;GLB1L;GLB1L;STK16;STK16
cg23982474	5	4	-0.969414	0.0510086	-19.0049	4.52e-05	15	40649334	TSS1500	N_Shore	DISP2
cg22335876	9	6	3.11518	0.456467	6.82454	4.6e-05	7	121940581		Island
cg25932164	7	5	4.56493	0.513819	8.8843	4.64e-05	20	37434950	5'UTR	Island	PPP1R16B
cg23266840	7	3	-1.57938	0.15197	-10.3927	4.65e-05	8	66935244	5'UTR		DNAJC5B
cg10884287	10	4	3.2248	0.442788	7.28293	4.65e-05	9	140301662	Body;Body;5'UTR;5'UTR	Island	EXD3;EXD3;EXD3;EXD3
cg14336545	6	4	-1.34734	0.103053	-13.0742	4.67e-05	13	26043123	ExonBnd;Body	Island	ATP8A2;ATP8A2
cg09828503	9	5	-3.67746	0.505399	-7.27635	4.68e-05	7	5400985	Body	Island	TNRC18
cg13789561	6	3	5.61617	0.298575	18.8099	4.7e-05	X	47420453	TSS200	Island	ARAF
cg13285458	9	5	1.09897	0.15124	7.26636	4.73e-05	12	49212305	TSS1500	Island	CACNB3
cg00235933	9	4	3.68232	0.465604	7.90871	4.74e-05	5	79865808	5'UTR	Island	ANKRD34B
cg06516470	6	3	-1.79263	0.095591	-18.7531	4.76e-05	7	128810846		S_Shore
cg18932809	10	6	5.02431	0.780394	6.43817	4.82e-05	6	130686826		Island
cg04626574	9	7	-3.07688	0.477975	-6.43733	4.83e-05	22	26879726	1stExon;5'UTR;TSS200	Island	HPS4;HPS4;SRRD
cg09773586	8	3	-2.38671	0.231193	-10.3235	4.83e-05	12	46778276		S_Shore
cg01241375	9	5	3.35805	0.463379	7.24687	4.83e-05	9	102861774	5'UTR;5'UTR;TSS1500	S_Shore	INVS;INVS;ERP44
cg22209466	7	6	-2.86984	0.36466	-7.86991	4.91e-05	20	60420773	Body;Body;Body		CDH4;CDH4;CDH4
cg20682754	9	4	-1.32104	0.16799	-7.86381	4.94e-05	4	177254388
cg16323293	7	3	-2.57195	0.199004	-12.9241	4.94e-05	6	163612985	Body;Body;Body		PACRG;PACRG;PACRG
cg03035167	8	4	-0.796771	0.0906572	-8.78883	4.98e-05	2	201336269	Body;Body;Body;Body		SPATS2L;SPATS2L;SPATS2L;SPATS2L
cg07630078	9	3	-2.63543	0.299898	-8.78774	4.98e-05	16	89009557	Body	S_Shore	CBFA2T3
cg06526960	7	3	1.47959	0.114711	12.8984	4.99e-05	1	151336795	3'UTR		SELENBP1
cg16575409	8	7	2.00007	0.295989	6.75723	5e-05	14	101491897	TSS1500;TSS200;TSS1500;TSS200		MIR758;MIR1197;MIR329-1;MIR323
cg03786911	6	3	2.17672	0.117787	18.4802	5.05e-05	15	90263781	Body;Body		WDR93;WDR93
cg16772039	8	4	-2.42689	0.276775	-8.76847	5.05e-05	1	228504281	Body;Body	Island	OBSCN;OBSCN
cg26365014	10	4	4.39991	0.611589	7.19423	5.12e-05	10	134622019		N_Shore
cg12651044	6	3	0.420649	0.022932	18.3433	5.2e-05	1	150241550	TSS200;TSS200	Island	APH1A;APH1A
cg23679724	9	4	-4.16376	0.53369	-7.80183	5.23e-05	20	57581478	Body	N_Shore	CTSZ
cg04888088	9	4	3.17908	0.408062	7.79068	5.28e-05	8	144952646	TSS200	Island	EPPK1
cg03663120	7	3	-1.28165	0.100563	-12.7447	5.29e-05	7	2284600	Body;Body;Body;Body;Body;Body;Body	S_Shelf	NUDT1;NUDT1;NUDT1;NUDT1;NUDT1;NUDT1;NUDT1
cg07349454	8	3	-3.66629	0.361198	-10.1504	5.32e-05	3	8621323
cg04168939	9	5	2.62429	0.366948	7.15167	5.36e-05	14	105767399	TSS200	Island	BRF1
cg23215109	9	5	2.25719	0.31573	7.14911	5.37e-05	3	123680219	5'UTR;1stExon	Island	CCDC14;CCDC14
cg24052964	6	3	-2.06947	0.113851	-18.1771	5.39e-05	5	142226498	Body;Body		ARHGAP26;ARHGAP26
cg14572566	9	3	-3.54327	0.408301	-8.6781	5.4e-05	20	41824003
cg01380710	8	6	-1.91968	0.268872	-7.13975	5.43e-05	6	46459138		Island
cg17125742	10	5	1.74543	0.260879	6.69057	5.43e-05	X	30907432	1stExon;5'UTR	Island	MAP3K7IP3;MAP3K7IP3
cg00212988	10	5	3.51688	0.525847	6.68803	5.45e-05	10	95326311	TSS200	Island	GPR120
cg15148078	10	5	-4.40832	0.659701	-6.6823	5.48e-05	19	3480561	TSS200	N_Shore	C19orf77
cg16268848	7	4	-1.47465	0.146072	-10.0954	5.49e-05	2	109744586	TSS1500;Body	Island	SH3RF3;LOC100287216
cg02763671	8	3	-1.96045	0.194424	-10.0834	5.52e-05	22	20103541	Body;Body;TSS1500	N_Shore	TRMT2A;TRMT2A;RANBP1
cg09106903	6	3	-0.513303	0.028431	-18.0544	5.53e-05	1	217309568	5'UTR	N_Shore	ESRRG
cg08651867	11	4	2.92104	0.437866	6.67107	5.56e-05	19	43979500	3'UTR	Island	PHLDB3
cg11877382	7	5	-1.20018	0.138981	-8.63552	5.58e-05	12	129338939	Body	S_Shore	GLT1D1
cg27395654	7	3	-1.14507	0.0908664	-12.6016	5.59e-05	8	42623686	TSS200		CHRNA6
cg07870914	4	3	-1.13159	0.00846141	-133.735	5.59e-05	1	47915951		Island
cg07317047	4	4	-2.71375	0.0799744	-33.9328	5.63e-05	3	69994982	Body;Body;Body;Body;Body;Body		MITF;MITF;MITF;MITF;MITF;MITF
cg21704793	8	4	4.27219	0.495414	8.62349	5.63e-05	6	155312540		N_Shelf
cg08034916	7	3	-3.28122	0.260998	-12.5718	5.65e-05	1	3184620	Body;Body	Island	PRDM16;PRDM16
cg16583330	6	4	0.18632	0.0148582	12.5399	5.72e-05	1	36916012	1stExon;5'UTR;5'UTR;1stExon	Island	OSCP1;OSCP1;OSCP1;OSCP1
cg09960641	7	6	-1.74756	0.226913	-7.70147	5.74e-05	19	35598494	TSS1500;TSS1500		LOC100128675;LOC100128675
cg00714740	9	5	1.95587	0.275969	7.08725	5.75e-05	19	22715575		Island
cg01468696	5	3	-2.92307	0.0868062	-33.6735	5.76e-05	9	118715219
cg15208393	8	6	3.01675	0.425954	7.08233	5.78e-05	20	60725081	5'UTR;Body;Body;Body		SS18L1;SS18L1;SS18L1;SS18L1
cg21069434	7	4	-1.49627	0.149569	-10.0039	5.78e-05	2	2192072	5'UTR	N_Shore	MYT1L
cg04285275	8	5	1.45385	0.188975	7.69333	5.78e-05	16	31549141		Island
cg04326863	8	5	-1.92263	0.250362	-7.67941	5.85e-05	10	87923307	Body		GRID1
cg02840828	9	6	2.36021	0.356002	6.62975	5.86e-05	18	72201655	TSS200		CNDP1
cg00653312	9	3	-4.56264	0.532458	-8.56901	5.86e-05	16	87863785	3'UTR		SLC7A5
cg17599919	9	5	2.15289	0.304598	7.06797	5.87e-05	9	7273780
cg06260841	6	3	3.60275	0.202942	17.7526	5.92e-05	3	142139988	ExonBnd;ExonBnd;ExonBnd;Body;Body;Body		XRN1;XRN1;XRN1;XRN1;XRN1;XRN1
cg13438631	10	5	3.38305	0.510987	6.62061	5.92e-05	17	7185034	TSS200	Island	SLC2A4
cg19096169	7	4	-4.10122	0.411786	-9.95961	5.93e-05	1	23088573	Body;Body;Body;Body		EPHB2;EPHB2;EPHB2;EPHB2
cg08774267	7	3	0.214377	0.0172403	12.4347	5.96e-05	2	10223847		S_Shelf
cg15935541	8	5	-2.24176	0.292845	-7.6551	5.99e-05	16	56320891	Body;Body		GNAO1;GNAO1
cg16289229	8	5	4.08372	0.533562	7.6537	6e-05	6	32095581	Body;Body	N_Shelf	ATF6B;ATF6B
cg11145055	7	6	1.64613	0.215083	7.65344	6e-05	1	244624752	1stExon;1stExon	Island	C1orf101;C1orf101
cg14457132	9	5	-3.8185	0.54185	-7.04716	6e-05	6	7389888	1stExon;5'UTR;5'UTR;1stExon;1stExon;5'UTR;TSS200	Island	CAGE1;CAGE1;CAGE1;CAGE1;CAGE1;CAGE1;RIOK1
cg00374377	11	3	2.91005	0.413083	7.04469	6.02e-05	17	27038186	Body	Island	PROCA1
cg06358131	11	5	1.96881	0.313786	6.27437	6.05e-05	19	3687922	Body	Island	PIP5K1C
cg06214253	5	3	-1.96357	0.0593167	-33.1031	6.06e-05	13	73438525	Body		PIBF1
cg01300338	6	3	-4.71757	0.267878	-17.6109	6.11e-05	13	108334488	Body		FAM155A
cg01148801	9	5	2.49969	0.355505	7.03137	6.11e-05	2	11295394	TSS200	N_Shore	PQLC3
cg02188455	7	3	-3.74486	0.302764	-12.3689	6.12e-05	1	32152253	Body		COL16A1
cg14159963	8	4	4.32845	0.508606	8.51042	6.13e-05	7	116139849	1stExon;1stExon	Island	CAV2;CAV2
cg20808711	6	3	-2.0245	0.11515	-17.5814	6.15e-05	6	32160998	5'UTR	N_Shelf	GPSM3
cg20421914	10	3	3.69614	0.484728	7.62519	6.16e-05	13	100153689	TSS200	Island	TM9SF2
cg16214582	8	4	-4.30333	0.506089	-8.50311	6.16e-05	4	3685309		Island
cg02688226	4	4	2.85057	0.0867545	32.8579	6.2e-05	5	68665548	TSS200;1stExon;TSS200;TSS200;1stExon;5'UTR;TSS200;TSS1500;5'UTR;5'UTR;TSS1500;TSS1500;TSS200	Island	RAD17;TAF9;TAF9;RAD17;TAF9;TAF9;TAF9;RAD17;RAD17;TAF9;RAD17;RAD17;RAD17
cg04678219	8	3	-2.36813	0.239778	-9.87634	6.22e-05	20	16554259	TSS200	Island	KIF16B
cg24368848	6	3	0.449642	0.0257237	17.4796	6.29e-05	19	58545160	TSS1500	Island	ZSCAN1
cg21042902	8	3	-1.14791	0.116468	-9.85599	6.29e-05	5	176873577	TSS1500	Island	PRR7
cg06340447	4	3	0.455308	0.00361272	126.029	6.3e-05	18	20714399	TSS1500;TSS200	N_Shore	CABLES1;CABLES1
cg10309166	9	4	4.92824	0.648668	7.59748	6.32e-05	3	42641984	TSS200	Island	NKTR
cg18151361	8	3	4.67771	0.47565	9.83435	6.37e-05	6	78173539	TSS1500	Island	HTR1B
cg03044186	7	3	-4.60712	0.37558	-12.2667	6.37e-05	4	3685357		Island
cg00608605	7	4	2.60407	0.264951	9.82849	6.39e-05	6	31698109	TSS200	Island	DDAH2
cg14093570	8	4	3.46136	0.409795	8.44655	6.43e-05	1	16679143	TSS200	Island	FBXO42
cg04054583	9	4	3.23313	0.427144	7.56919	6.49e-05	16	88772210	TSS1500;TSS1500;Body;Body	N_Shore	CTU2;CTU2;RNF166;RNF166
cg17552020	8	4	1.95878	0.23282	8.41327	6.6e-05	8	10697618	Body;TSS1500;TSS1500	Island	LOC101929229;PINX1;PINX1
cg05169519	7	4	2.81964	0.288611	9.76969	6.61e-05	2	231522312
cg00415424	9	3	-3.00115	0.356904	-8.40884	6.62e-05	2	40622490	Body;Body;Body;Body		SLC8A1;SLC8A1;SLC8A1;SLC8A1
cg08609308	7	3	2.56123	0.210499	12.1674	6.63e-05	9	135754323	TSS200;1stExon;5'UTR	Island	AK8;C9orf9;C9orf9
cg06131773	4	3	1.76518	0.0143782	122.767	6.63e-05	1	213244795	5'UTR;5'UTR;5'UTR;5'UTR;Body;Body		RPS6KC1;RPS6KC1;RPS6KC1;RPS6KC1;RPS6KC1;RPS6KC1
cg14805136	9	3	1.0496	0.124862	8.4061	6.64e-05	1	153936163	TSS1500;5'UTR;5'UTR;TSS200;TSS1500;TSS200;TSS200;ExonBnd;ExonBnd	Island	MIR6737;SLC39A1;SLC39A1;SLC39A1;SLC39A1;SLC39A1;SLC39A1;SLC39A1;SLC39A1
cg05977002	5	3	0.840858	0.0261907	32.1053	6.64e-05	5	92908051	Body;Body	Island	FLJ42709;FLJ42709
cg14882082	7	3	0.486011	0.0399774	12.1572	6.66e-05	14	100845427	5'UTR;5'UTR	S_Shelf	WDR25;WDR25
cg01046507	8	3	2.77466	0.284601	9.74931	6.69e-05	2	239064292		N_Shelf
cg04232793	7	3	-2.78128	0.229289	-12.13	6.73e-05	14	55495000	TSS1500;TSS1500;5'UTR;5'UTR	S_Shore	WDHD1;WDHD1;SOCS4;SOCS4
cg19902246	6	4	2.28166	0.188463	12.1066	6.79e-05	5	7563792	Body		ADCY2
cg24796808	8	3	3.46764	0.35672	9.72092	6.8e-05	16	1384343	5'UTR;5'UTR;5'UTR;5'UTR;TSS200	Island	BAIAP3;BAIAP3;BAIAP3;BAIAP3;BAIAP3
cg07223007	12	8	1.26184	0.231996	5.43905	6.85e-05	5	158643122
cg06314321	8	4	-3.1087	0.371663	-8.3643	6.85e-05	17	3873741
cg19938791	8	5	-2.35592	0.313831	-7.50697	6.88e-05	4	6423283	Body		PPP2R2C
cg14829190	11	7	1.67891	0.292849	5.73302	6.9e-05	18	13893806	5'UTR;5'UTR		MC2R;MC2R
cg04612667	8	6	2.31195	0.334141	6.91909	6.92e-05	6	27706340
cg08695416	9	4	-2.09611	0.279436	-7.5012	6.92e-05	2	43309970
cg12446817	8	4	-1.54317	0.185057	-8.33886	6.99e-05	12	8835025	Body		RIMKLB
cg03148373	9	3	-3.42711	0.411189	-8.33463	7.01e-05	1	898852	Body	Island	KLHL17
cg04389704	8	7	-2.07003	0.319121	-6.48665	7.01e-05	16	30953496	Body		FBXL19
cg24495844	8	4	2.00186	0.240354	8.3288	7.04e-05	11	17411043	TSS1500;TSS200	Island	KCNJ11;KCNJ11
cg11403874	9	5	2.98397	0.432561	6.89839	7.08e-05	2	170218594	Body	Island	LRP2
cg12989534	7	4	-2.01409	0.20873	-9.64923	7.1e-05	19	55987403	TSS1500	N_Shore	ZNF628
cg01382649	6	3	0.66258	0.0390914	16.9495	7.1e-05	15	42263914	Body	N_Shore	EHD4
cg06523385	7	4	-2.84481	0.294944	-9.64526	7.11e-05	5	177563283	5'UTR;5'UTR;Body		RMND5B;RMND5B;RMND5B
cg16315329	10	6	1.83258	0.297595	6.15797	7.13e-05	3	50648706	Body;TSS1500;5'UTR	N_Shore	CISH;MAPKAPK3;CISH
cg05976955	10	5	-4.83584	0.74713	-6.47255	7.14e-05	11	19366443		N_Shore
cg23190624	5	3	-1.77252	0.0565691	-31.3337	7.14e-05	21	33836572	Body;Body;Body		EVA1C;EVA1C;EVA1C
cg24891034	8	3	4.22487	0.438411	9.63679	7.15e-05	6	33422244	TSS200	Island	ZBTB9
cg27606137	6	5	-4.15094	0.430769	-9.63611	7.15e-05	4	37891816	TSS1500;TSS1500	Island	TBC1D1;TBC1D1
cg14572424	9	3	2.79977	0.337127	8.30477	7.17e-05	17	26684534	1stExon;5'UTR;TSS200	Island	POLDIP2;POLDIP2;TMEM199
cg20977660	9	6	2.85779	0.442254	6.46188	7.24e-05	18	657672	3'UTR;1stExon;5'UTR	Island	C18orf56;TYMS;TYMS
cg12562327	9	3	-1.76685	0.213147	-8.28935	7.26e-05	10	134859818		N_Shore
cg11293814	9	7	2.35268	0.383299	6.13798	7.33e-05	1	11035721	Body		C1orf127
cg26800462	8	3	2.56464	0.267456	9.58901	7.35e-05	16	1832551	5'UTR;TSS1500;1stExon	Island	SPSB3;NUBP2;SPSB3
cg23105419	8	4	-1.4875	0.18013	-8.25792	7.44e-05	2	43496213	Body;Body		THADA;THADA
cg00827939	8	6	-2.44299	0.357028	-6.84256	7.54e-05	22	39848852		N_Shelf
cg14725429	6	4	-1.73302	0.146265	-11.8485	7.54e-05	6	84739440		N_Shelf
cg13557688	8	4	1.15296	0.140014	8.23457	7.58e-05	9	119449590	Body;1stExon;1stExon;Body;TSS200;5'UTR;Body;5'UTR	Island	ASTN2;TRIM32;TRIM32;ASTN2;ASTN2;TRIM32;ASTN2;TRIM32
cg24297220	6	4	2.01489	0.170405	11.8242	7.62e-05	11	114314399	Body	S_Shelf	REXO2
cg02782895	10	3	3.73136	0.504275	7.39947	7.62e-05	3	127348828	Body	Island	PODXL2
cg16725191	4	3	-0.387552	0.00338454	-114.507	7.63e-05	13	32973072	3'UTR		BRCA2
cg24740868	9	6	3.16918	0.494193	6.41285	7.7e-05	1	60539362	1stExon;5'UTR	Island	C1orf87;C1orf87
cg04733838	9	4	-3.8827	0.525727	-7.38538	7.73e-05	3	10206254	TSS1500	N_Shore	IRAK2
cg27331607	8	4	0.711489	0.0868191	8.19508	7.81e-05	6	31926801	1stExon;1stExon;5'UTR;5'UTR	Island	RDBP;SKIV2L;SKIV2L;RDBP
cg00445548	7	3	-5.41174	0.460948	-11.7405	7.88e-05	18	77207209	Body;5'UTR;Body;Body;Body	Island	NFATC1;NFATC1;NFATC1;NFATC1;NFATC1
cg13366499	7	3	-2.74374	0.23371	-11.7399	7.88e-05	1	47088138
cg00296458	10	6	-3.44914	0.566732	-6.08602	7.89e-05	1	16070763	Body	Island	TMEM82
cg09077819	7	5	2.01199	0.245937	8.18089	7.9e-05	2	120776501	5'UTR;5'UTR;5'UTR;5'UTR		EPB41L5;EPB41L5;EPB41L5;EPB41L5
cg27251412	11	7	4.03625	0.714115	5.65209	7.9e-05	21	45705740	TSS200	Island	AIRE
cg26486640	6	3	1.01468	0.0615522	16.4849	7.93e-05	6	10749093	5'UTR;5'UTR;5'UTR;5'UTR;5'UTR;Body	S_Shore	TMEM14B;TMEM14B;TMEM14B;TMEM14B;TMEM14B;TMEM14B
cg20169823	10	5	3.88007	0.607463	6.38734	7.96e-05	12	116354837		Island
cg00008369	8	4	-1.94579	0.238336	-8.16408	8e-05	22	41635793	Body	S_Shore	CHADL
cg08161922	6	3	2.14848	0.130793	16.4266	8.04e-05	12	2163608	Body;Body;Body;Body;Body;Body;Body;Body;Body;Body;Body;Body;Body;Body;Body;Body;Body;Body;Body;Body;Body;Body;Body	S_Shore	CACNA1C;CACNA1C;CACNA1C;CACNA1C;CACNA1C;CACNA1C;CACNA1C;CACNA1C;CACNA1C;CACNA1C;CACNA1C;CACNA1C;CACNA1C;CACNA1C;CACNA1C;CACNA1C;CACNA1C;CACNA1C;CACNA1C;CACNA1C;CACNA1C;CACNA1C;CACNA1C
cg07079705	7	3	-6.06694	0.519329	-11.6823	8.08e-05	17	4385722	Body		SPNS3
cg11815790	7	3	-2.51577	0.215545	-11.6717	8.11e-05	17	80621858	Body	Island	RAB40B
cg18627852	8	3	4.0478	0.429639	9.42139	8.13e-05	12	96252602	TSS200	Island	SNRPF
cg25510614	7	4	-2.74722	0.291705	-9.4178	8.15e-05	4	683772	TSS1500	S_Shore	MFSD7
cg10917952	6	5	-3.57082	0.380136	-9.39354	8.27e-05	11	5989222	1stExon		OR56A5
cg21377403	7	4	-0.924402	0.0984908	-9.38567	8.3e-05	1	10509738	3'UTR;TSS200;Body;Body;Body;Body		APITD1-CORT;CORT;APITD1-CORT;APITD1-CORT;APITD1-CORT;APITD1-CORT
cg00314741	5	3	-1.13328	0.0695918	-16.2847	8.32e-05	10	22706255	3'UTR;3'UTR		SPAG6;SPAG6
cg23231666	8	5	0.774942	0.106121	7.30242	8.37e-05	1	10699975	Body	Island	CASZ1
cg00125205	7	3	2.26046	0.195279	11.5756	8.44e-05	4	36282463	TSS1500		DTHD1
cg05402479	7	3	3.79672	0.328065	11.5731	8.45e-05	1	117209654	5'UTR;TSS200	N_Shore	IGSF3;IGSF3
cg12471836	7	3	-1.10268	0.0952964	-11.5711	8.46e-05	16	2480552	Body	S_Shore	CCNF
cg14460343	8	4	1.04323	0.1289	8.09334	8.46e-05	6	33172572	Body	Island	HSD17B8
cg11331653	9	4	-3.30343	0.453303	-7.28747	8.49e-05	11	10645606	Body;Body;Body;Body;Body;Body		MRVI1;MRVI1;MRVI1;MRVI1;MRVI1;MRVI1
cg17717442	7	4	-1.05453	0.112799	-9.34877	8.49e-05	1	38218194	Body	Island	EPHA10
cg07588109	9	3	1.08925	0.134911	8.07386	8.6e-05	1	156024479	TSS200;TSS200;TSS1500	Island	ROBLD3;ROBLD3;UBQLN4
cg17847633	9	3	-2.53639	0.314565	-8.06315	8.67e-05	16	57298298	Body		PLLP
cg06099315	7	3	-1.92583	0.167283	-11.5124	8.67e-05	18	112528	TSS200;Body	Island	MIR8078;ROCK1P1
cg05173517	8	4	0.906481	0.112483	8.05881	8.7e-05	12	122231614	TSS200	Island	RHOF
cg27287031	9	4	1.57491	0.216866	7.26216	8.7e-05	22	30654898
cg00489438	9	4	1.31838	0.181588	7.26027	8.72e-05	9	125560891
cg23970758	6	3	5.33681	0.331773	16.0857	8.74e-05	19	38893547	TSS1500	Island	FAM98C
cg10923755	8	7	-1.52285	0.241317	-6.31059	8.79e-05	12	131405272
cg00767573	11	6	2.01996	0.349686	5.77648	8.79e-05	2	16088762
cg04593668	8	4	-3.18178	0.395789	-8.03909	8.84e-05	5	133466991	Body;Body;Body;Body;Body;Body		TCF7;TCF7;TCF7;TCF7;TCF7;TCF7
cg15730234	6	4	1.36767	0.119836	11.4129	9.04e-05	1	101759418
cg09687332	7	6	-4.06973	0.563463	-7.22272	9.04e-05	3	49977370	TSS200;TSS200	Island	RBM6;RBM6
cg12049695	7	4	-1.26981	0.137381	-9.24298	9.06e-05	6	143968714	Body;Body		PHACTR2;PHACTR2
cg08639843	8	7	2.51828	0.400768	6.28364	9.1e-05	11	844536	5'UTR;5'UTR;5'UTR;5'UTR;5'UTR;5'UTR;1stExon;5'UTR	S_Shore	TSPAN4;TSPAN4;TSPAN4;TSPAN4;TSPAN4;TSPAN4;TSPAN4;TSPAN4
cg17299935	11	4	2.84603	0.453023	6.2823	9.11e-05	17	74534077	TSS1500	Island	CYGB
cg09594635	8	4	0.870715	0.108964	7.99082	9.18e-05	16	89126866		N_Shore
cg09108754	7	3	-2.44478	0.215081	-11.3668	9.22e-05	22	24529092	Body;Body;Body		CABIN1;CABIN1;CABIN1
cg00113315	8	6	-1.04055	0.156159	-6.66338	9.23e-05	1	9098035	Body;Body	N_Shore	SLC2A5;SLC2A5
cg03787326	8	4	1.04492	0.131078	7.97171	9.32e-05	3	48130820	TSS200;TSS200;TSS200	Island	MAP4;MAP4;MAP4
cg22462162	5	3	-3.88672	0.245835	-15.8103	9.35e-05	X	47361096
cg23909657	11	3	3.46116	0.520421	6.6507	9.37e-05	11	125036088	5'UTR	Island	PKNOX2
cg10667386	8	3	5.02012	0.546404	9.18755	9.37e-05	17	55162855	5'UTR	Island	AKAP1
cg01027186	8	5	0.978243	0.136182	7.18337	9.4e-05	17	66507986	TSS1500;TSS1500;TSS1500;1stExon;5'UTR;5'UTR	Island	PRKAR1A;PRKAR1A;PRKAR1A;PRKAR1A;PRKAR1A;PRKAR1A
cg16998810	8	3	2.57845	0.28094	9.17796	9.43e-05	X	38080134	5'UTR;1stExon;5'UTR;1stExon;5'UTR;5'UTR;1stExon;1stExon	Island	SRPX;SRPX;SRPX;SRPX;SRPX;SRPX;SRPX;SRPX
cg06391610	10	4	5.5086	0.829671	6.63949	9.49e-05	1	205601265	5'UTR;5'UTR;1stExon;1stExon	Island	ELK4;ELK4;ELK4;ELK4
cg04039957	7	4	-3.06771	0.334873	-9.16082	9.53e-05	7	143013207	TSS200		CLCN1
cg16556880	10	4	3.1318	0.47206	6.63433	9.54e-05	5	122426093	Body	S_Shore	PRDM6
cg09663145	8	7	2.53779	0.406321	6.24577	9.56e-05	2	242953818		S_Shore
cg02187348	9	6	2.57597	0.412571	6.2437	9.58e-05	16	89574699	TSS200;TSS200	Island	SPG7;SPG7
cg23991622	7	4	0.509456	0.0556748	9.15058	9.59e-05	10	17271303	5'UTR	Island	VIM
cg10687730	8	3	2.87098	0.31406	9.1415	9.64e-05	2	74123985	5'UTR;5'UTR		ACTG2;ACTG2
cg14145512	8	3	3.49721	0.382675	9.13886	9.66e-05	16	1740019	Body		HN1L
cg00073460	8	4	-1.72971	0.218268	-7.92472	9.68e-05	6	149806502	TSS1500		ZC3H12D
cg27617225	8	6	0.482445	0.0728899	6.61882	9.72e-05	8	145625612	Body;TSS200	S_Shelf	CPSF1;MIR1234
cg18684207	5	5	0.179734	0.0159852	11.2437	9.72e-05	6	30071067	3'UTR	N_Shore	TRIM31
cg24932788	6	3	2.09891	0.134133	15.648	9.74e-05	17	70118912	Body	Island	SOX9
cg14105271	7	4	-0.935239	0.102568	-9.11821	9.78e-05	5	66254655	TSS200;Body;Body;Body;Body		MAST4;MAST4;MAST4;MAST4;MAST4
cg16570738	10	4	-1.87859	0.284445	-6.60439	9.88e-05	11	20060540	Body;Body;Body;Body;Body		NAV2;NAV2;NAV2;NAV2;NAV2
cg12181484	7	3	-5.50794	0.491727	-11.2012	9.9e-05	5	177723664	Body		COL23A1
cg10506057	9	3	0.915482	0.115971	7.89409	9.92e-05	17	40951258	Body;TSS1500	S_Shore	CNTD1;CCDC56
cg00474723	11	3	3.64178	0.551777	6.6001	9.93e-05	11	86383430	TSS200;TSS200;1stExon;5'UTR	Island	ME3;ME3;ME3;ME3
cg23931836	10	4	1.9523	0.295812	6.59979	9.93e-05	19	47615988	5'UTR	Island	ZC3H4
cg07007674	10	4	2.87915	0.436255	6.59971	9.93e-05	15	90931452	TSS200	Island	IQGAP1
cg05168792	7	4	-1.48621	0.163467	-9.09183	9.94e-05	11	123106021
cg08190928	10	3	3.82	0.536239	7.12369	9.96e-05	6	106433985		Island
cg14263391	4	4	1.07613	0.0384058	28.0199	9.98e-05	17	37894014	TSS1500;TSS200		GRB7;GRB7
cg10864689	6	4	0.31926	0.028561	11.1782	0.0001	6	127664660	1stExon;1stExon;1stExon;1stExon;5'UTR;5'UTR;5'UTR;5'UTR;TSS1500	Island	ECHDC1;ECHDC1;ECHDC1;ECHDC1;ECHDC1;ECHDC1;ECHDC1;ECHDC1;ECHDC1
cg01971483	7	3	0.461237	0.0412987	11.1683	0.000100408	7	116166408	Body	Island	CAV1
cg08713722	7	4	-0.466953	0.0514582	-9.07442	0.000100494	1	38942976		S_Shore
cg20860806	7	3	-1.60279	0.143567	-11.164	0.000100593	15	49267825		N_Shore
cg04082711	8	6	-3.89989	0.592299	-6.58432	0.000101084	19	18163009
cg14308029	7	4	-5.04315	0.556446	-9.06314	0.000101201	11	69840204
cg00656411	9	4	5.3726	0.756037	7.10626	0.000101364	7	140773422		Island
cg00105515	7	3	-2.57013	0.230941	-11.1289	0.000102136	17	1943561	Body	N_Shore	DPH1
cg10511758	7	3	-5.65085	0.507776	-11.1286	0.00010215	4	2817055	Body;5'UTR	N_Shelf	SH3BP2;SH3BP2
cg05733917	10	6	-3.12535	0.52969	-5.90033	0.000103068	4	3251225	1stExon;1stExon	Island	C4orf44;C4orf44
cg17940113	10	6	1.55123	0.26314	5.89507	0.000103857	15	27790720		S_Shelf
cg25074809	8	4	0.829672	0.105996	7.82736	0.000104745	2	16086016	Body	S_Shelf	MYCN
cg03466238	6	4	-1.34258	0.121288	-11.0694	0.000104821	19	50710979	5'UTR;5'UTR;5'UTR	S_Shelf	MYH14;MYH14;MYH14
cg23921534	8	3	-2.65322	0.294918	-8.99648	0.000105504	X	82763247	TSS200	N_Shore	POU3F4
cg06612450	9	3	-2.97507	0.380762	-7.81346	0.000105936	19	35767682	Body;Body	N_Shore	USF2;USF2
cg25636742	10	4	1.47747	0.225795	6.54344	0.000105972	15	84047906		Island
cg25172835	6	3	1.51592	0.0990623	15.3027	0.000106369	15	65671727	TSS1500	S_Shore	IGDCC3
cg27154941	12	9	2.66941	0.523262	5.10148	0.000106709	16	84346910	Body	Island	WFDC1
cg04312919	6	4	3.74207	0.339335	11.0276	0.00010675	1	205290381	Body	Island	NUAK2
cg04197554	9	4	-1.4948	0.211916	-7.05376	0.000106771	8	21866700		N_Shore
cg00415670	6	6	1.60606	0.205852	7.80201	0.000106929	7	116195234	Body;Body;Body;Body		CAV1;CAV1;CAV1;CAV1
cg07608064	6	5	-1.38835	0.154715	-8.97358	0.00010703	X	68058619	Body	N_Shore	EFNB1
cg11189660	7	5	-1.15753	0.148464	-7.79671	0.000107391	5	110616372	Body		CAMK4
cg03565833	6	5	-1.16084	0.129512	-8.96322	0.00010773	13	36466519	Body;Body		MIR548F5;DCLK1
cg08102256	9	4	2.13089	0.302649	7.0408	0.000108153	12	52400530	TSS1500	Island	GRASP
cg04395205	8	3	2.71558	0.303256	8.95474	0.000108305	20	32850520	Body		ASIP
cg20150163	7	5	3.78309	0.486205	7.78085	0.00010879	2	130939362	5'UTR;5'UTR;5'UTR;Body;TSS200;1stExon;Body;1stExon;5'UTR;Body;1stExon;1stExon	Island	SMPD4;SMPD4;SMPD4;SMPD4;FAM128B;SMPD4;SMPD4;SMPD4;SMPD4;SMPD4;SMPD4;SMPD4
cg03581894	7	3	2.60088	0.236886	10.9795	0.000109031	16	68056671	1stExon;TSS200;TSS200;TSS200	Island	DDX28;DUS2;DUS2;DUS2
cg26453587	6	5	-0.788033	0.0881108	-8.94366	0.000109063	15	91131640	Body;Body		CRTC3;CRTC3
cg06916270	8	4	-3.98053	0.511802	-7.77749	0.000109089	11	131534890	TSS1500;Body		C11orf39;NTM
cg19739082	9	4	2.89083	0.411283	7.0288	0.000109452	10	52833902	Body;TSS1500	Island	PRKG1;PRKG1
cg25974897	7	3	1.44094	0.131399	10.9662	0.000109671	1	46956168		Island
cg10188379	8	3	-1.65731	0.185666	-8.92633	0.000110261	2	26764566	Body;Body		OTOF;OTOF
cg01825065	7	3	0.363307	0.0331702	10.9528	0.000110319	9	134362531	Body		PRRC2B
cg27071397	10	7	1.50218	0.266709	5.63228	0.000110336	8	99478938	Body;Body;Body		STK3;STK3;STK3
cg27478651	7	3	4.06574	0.371267	10.951	0.000110408	1	76190428	1stExon;5'UTR;1stExon;5'UTR	Island	ACADM;ACADM;ACADM;ACADM
cg25369980	6	3	1.16689	0.0770492	15.1448	0.000110811	5	73937328	TSS200	Island	ENC1
cg03036557	9	4	3.72918	0.53152	7.01607	0.000110848	13	92050720	TSS1500	N_Shore	GPC5
cg20918218	9	9	-1.16975	0.214603	-5.45076	0.000111077	15	40509703	Body;1stExon;1stExon;5'UTR;5'UTR		BUB1B;PAK6;PAK6;PAK6;PAK6
cg09673499	8	3	-3.20217	0.359346	-8.91113	0.000111325	1	35208614
cg24541550	9	3	-3.43964	0.44389	-7.74888	0.000111673	11	10715360	TSS1500;1stExon;5'UTR;1stExon;5'UTR		MRVI1;MRVI1;MRVI1;MRVI1;MRVI1
cg01896807	6	4	-4.5815	0.419653	-10.9173	0.00011206	9	136472856		N_Shore
cg05039004	7	4	2.70413	0.303922	8.89746	0.000112291	1	29586299	Body;Body;Body	Island	PTPRU;PTPRU;PTPRU
cg08621441	10	5	3.88082	0.634272	6.11854	0.0001129	1	1267745	Body	Island	TAS1R3
cg00389036	8	5	3.34962	0.478746	6.99664	0.000113017	6	170409598
cg00997611	12	4	4.26988	0.73233	5.83053	0.000114083	2	173600676	Body;1stExon;5'UTR	Island	LOC91149;RAPGEF4;RAPGEF4
cg19200700	9	6	2.1632	0.354091	6.10917	0.000114303	20	52804942
cg07235453	10	5	-0.322073	0.0527409	-6.1067	0.000114675	8	120844952	1stExon;5'UTR	Island	TAF2;TAF2
cg02970394	6	4	3.02339	0.278438	10.8584	0.000115026	1	167906350	TSS1500;Body;TSS200;TSS1500;Body	Island	BRP44;DCAF6;BRP44;BRP44;DCAF6
cg17578903	9	4	3.5535	0.509365	6.97634	0.000115334	11	64645847	1stExon	Island	EHD1
cg21180793	5	3	-0.521096	0.0195227	-26.6918	0.000115384	5	58096519	Body		RAB3C
cg12787655	5	3	-4.43049	0.16627	-26.6464	0.000115973	11	123666913
cg04270861	9	6	-1.29959	0.213127	-6.09774	0.00011604	15	25475608	TSS1500;Body;Body		SNORD115-33;SNORD115-21;SNORD115-15
cg23941787	8	3	-1.07187	0.121191	-8.84445	0.000116131	19	39090701	Body;Body	S_Shelf	MAP4K1;MAP4K1
cg00309133	8	3	1.86382	0.211212	8.8244	0.000117623	15	69452320	Body;TSS1500	N_Shore	MIR548H4;GLCE
cg16296724	13	5	4.36239	0.805488	5.41584	0.000117903	12	123237325	TSS200	Island	DENR
cg20025032	8	4	1.36262	0.177378	7.68201	0.000117984	21	40821440	5'UTR	S_Shelf	SH3BGR
cg14316368	11	4	-2.92271	0.480395	-6.08397	0.00011817	7	719309	Body;Body;Body;Body;Body;Body		PRKAR1B;PRKAR1B;PRKAR1B;PRKAR1B;PRKAR1B;PRKAR1B
cg14816748	11	6	2.36129	0.422557	5.58809	0.000118362	17	74349897	1stExon;5'UTR	Island	PRPSAP1;PRPSAP1
cg13649441	12	5	-3.32731	0.595461	-5.58779	0.000118418	11	1276661	Body	S_Shelf	MUC5B
cg02416536	10	4	1.54266	0.239255	6.44779	0.000118448	12	98577192
cg21270330	6	3	-2.10068	0.141307	-14.8661	0.000119228	5	132162564	5'UTR;TSS1500	S_Shore	SHROOM1;SHROOM1
cg21882238	8	4	2.94416	0.384006	7.66696	0.000119459	14	101506579	Body;TSS1500;TSS1500;TSS200		MIR654;MIR300;MIR376A1;MIR376B
cg18153322	8	7	-0.96272	0.158455	-6.07568	0.000119473	1	43534145		Island
cg10399704	9	3	2.33237	0.304316	7.66431	0.000119721	11	47870003	1stExon;5'UTR	Island	NUP160;NUP160
cg14469703	7	4	4.2012	0.477601	8.79646	0.000119739	8	48873350	1stExon;5'UTR;5'UTR;1stExon;TSS1500;TSS1500	Island	MCM4;MCM4;MCM4;MCM4;PRKDC;PRKDC
cg17335567	10	3	0.808572	0.116651	6.93157	0.000120631	1	15853452	1stExon;1stExon;5'UTR;5'UTR;Body	Island	DNAJC16;DNAJC16;DNAJC16;DNAJC16;DNAJC16
cg23665662	6	5	2.59903	0.295921	8.78284	0.000120787	3	152166698	Body;Body;Body;Body;Body;Body;Body		MBNL1;MBNL1;MBNL1;MBNL1;MBNL1;MBNL1;MBNL1
cg15959252	8	3	0.33572	0.0382524	8.77645	0.000121282	12	48578724	3'UTR;1stExon	S_Shore	C12orf68;C12orf68
cg25485991	7	3	4.63802	0.431915	10.7383	0.000121367	17	8066461	TSS200	Island	VAMP2
cg03880368	9	6	1.73104	0.286142	6.04956	0.00012368	5	180111632
cg20719524	10	5	-1.36482	0.225677	-6.04767	0.000123992	15	75251136	TSS1500	N_Shore	RPP25
cg19471466	10	5	-4.12983	0.683082	-6.04589	0.000124285	1	41828130		Island
cg00438309	8	4	2.94655	0.387029	7.61326	0.000124897	1	36620222		N_Shore
cg08074138	9	4	3.36224	0.487619	6.89521	0.000125131	4	57396749	TSS200	Island	THEGL
cg24451981	5	3	0.853839	0.0329205	25.9364	0.000125726	15	40453319	1stExon;5'UTR	Island	BUB1B;BUB1B
cg00265812	8	3	1.58841	0.182478	8.70467	0.000127007	X	47518579	Body;Body;TSS200;TSS200	Island	LOC100133957;LOC100133957;UXT;UXT
cg08028974	6	3	-1.28501	0.0878939	-14.62	0.000127331	4	151004321	Body;Body	S_Shelf	DCLK2;DCLK2
cg12927498	11	3	4.07207	0.637754	6.38501	0.000127501	5	141031122	TSS200	Island	FCHSD1
cg22993535	8	4	1.83891	0.242457	7.58448	0.000127925	4	83483735	TSS1500	S_Shore	TMEM150C
cg18480034	10	4	-3.44085	0.53941	-6.37892	0.000128419	22	45335297	Body;Body;Body;5'UTR		PHF21B;PHF21B;PHF21B;PHF21B
cg09999670	8	4	1.98144	0.261751	7.56993	0.000129488	8	22427907	Body;Body		SORBS3;SORBS3
cg17632124	9	3	3.43823	0.454419	7.56622	0.00012989	6	41040243	TSS200;TSS1500;TSS1500	Island	C6orf130;NFYA;NFYA
cg27095718	7	4	-1.12722	0.130141	-8.66155	0.000130597	12	11709857	Body		LINC01252
cg08705882	6	3	-2.83654	0.195467	-14.5116	0.000131119	10	94337576		S_Shelf
cg05124260	9	4	-4.07921	0.595635	-6.84851	0.000131187	5	1413928	Body	N_Shelf	SLC6A3
cg16983541	8	3	-2.61496	0.302163	-8.65416	0.000131224	3	52231347	TSS1500;TSS1500	N_Shore	ALAS1;ALAS1
cg15158122	7	3	-3.67814	0.349152	-10.5345	0.000133104	8	27754944	Body		SCARA5
cg09560599	11	5	2.11622	0.369634	5.72516	0.000133153	10	12085190	TSS200;TSS1500	Island	UPF2;UPF2
cg13883173	8	6	2.13642	0.336625	6.34659	0.000133412	1	43687410	Body		CFAP57
cg03042870	6	5	0.732887	0.0849398	8.62831	0.000133444	9	3526190	TSS200;TSS200	Island	RFX3;RFX3
cg01116810	9	3	-0.762363	0.101264	-7.52845	0.000134062	22	24891153	TSS1500;TSS1500;TSS200	Island	C22orf45;C22orf45;UPB1
cg12321562	8	3	4.45386	0.516733	8.61927	0.000134231	19	39390338	TSS1500;TSS1500;TSS200;1stExon;1stExon;1stExon;5'UTR;5'UTR;5'UTR	Island	NFKBIB;NFKBIB;NFKBIB;SIRT2;SIRT2;SIRT2;SIRT2;SIRT2;SIRT2
cg05949034	9	5	2.02855	0.319937	6.34046	0.000134383	4	83295361	TSS1500;TSS1500;TSS1500;TSS1500	Island	HNRNPD;HNRNPD;HNRNPD;HNRNPD
cg02375347	8	5	-2.65117	0.388554	-6.82318	0.000134608	2	236648327	Body;Body		AGAP1;AGAP1
cg26853048	9	3	2.56336	0.340856	7.52036	0.000134975	5	132387620	TSS200	Island	HSPA4
cg23966544	13	8	1.98095	0.397491	4.98362	0.000135265	4	55809027
cg26764019	10	6	1.25015	0.218842	5.71257	0.00013565	19	2462518		S_Shore
cg02063203	10	5	2.16877	0.362796	5.97792	0.000136061	2	220252733	TSS200	S_Shore	DNPEP
cg10331119	7	3	-3.06492	0.292284	-10.4861	0.00013609	1	7209666	Body		CAMTA1
cg01873886	9	5	-0.596707	0.0943297	-6.32575	0.000136743	14	54419825	5'UTR;5'UTR;5'UTR	N_Shore	BMP4;BMP4;BMP4
cg14096279	7	5	-2.44596	0.32596	-7.50384	0.000136861	12	117768560	Body;Body		NOS1;NOS1
cg14761318	10	6	2.60436	0.456518	5.70484	0.000137207	5	68788469	5'UTR;1stExon	Island	OCLN;OCLN
cg16115513	8	6	1.84611	0.292024	6.32178	0.000137388	6	72298527		Island
cg06490627	6	3	0.353945	0.0246867	14.3375	0.000137502	16	50344198	Body		ADCY7
cg01768179	9	4	2.301	0.338472	6.7982	0.000138076	7	12727247	5'UTR;5'UTR;1stExon;5'UTR	Island	ARL4A;ARL4A;ARL4A;ARL4A
cg22081142	11	9	1.25177	0.24697	5.06851	0.000138722	8	48515498	Body;Body;Body;Body		SPIDR;SPIDR;SPIDR;SPIDR
cg01000771	11	8	1.65062	0.318534	5.18194	0.000139108	10	71567213	Body;Body;Body;Body;Body;Body		COL13A1;COL13A1;COL13A1;COL13A1;COL13A1;COL13A1
cg07328417	7	4	4.49481	0.524906	8.56308	0.000139242	8	28558817	TSS1500	Island	EXTL3
cg24388039	10	8	2.70248	0.508102	5.31878	0.000139281	2	134275548	5'UTR;5'UTR		NCKAP5;NCKAP5
cg18197354	9	6	-4.16206	0.698286	-5.96039	0.000139289	8	22476983	Body;Body		KIAA1967;KIAA1967
cg10576267	7	3	-0.391437	0.0375392	-10.4274	0.000139814	22	41641887	3'UTR		RANGAP1
cg00005072	9	7	2.81742	0.495006	5.6917	0.000139898	16	89371982	Body	Island	ANKRD11
cg26818792	11	4	1.83969	0.308873	5.95613	0.000140086	8	22462493	TSS200;5'UTR	Island	KIAA1967;KIAA1967
cg26334301	5	3	4.33373	0.173307	25.0061	0.000140229	12	48164453		N_Shelf
cg22480949	9	7	3.20185	0.562769	5.68946	0.000140362	3	81810800	5'UTR;1stExon	Island	GBE1;GBE1
cg16720365	7	3	0.24988	0.0239925	10.4149	0.000140624	1	26758512	TSS1500;TSS1500	Island	DHDDS;DHDDS
cg00657200	8	6	1.22941	0.195195	6.29835	0.000141261	3	6902995	5'UTR;5'UTR;1stExon;1stExon	Island	GRM7;GRM7;GRM7;GRM7
cg06889183	8	3	2.90119	0.33969	8.54069	0.000141299	10	134620098		N_Shore
cg08752110	7	3	-1.39745	0.134342	-10.4021	0.000141456	10	49483687	TSS1500		FRMPD2
cg04221500	8	4	-3.36874	0.451348	-7.46374	0.000141565	16	67562299	Body;TSS1500;TSS1500;TSS1500	N_Shore	LOC100505942;FAM65A;FAM65A;FAM65A
cg20673255	10	3	-4.60319	0.679603	-6.77335	0.000141626	19	5787465	Body;Body	N_Shore	DUS3L;DUS3L
cg23564746	8	4	4.59901	0.616258	7.46279	0.000141678	20	5986607	TSS200;TSS1500	Island	CRLS1;CRLS1
cg23966795	9	3	-3.40413	0.456244	-7.4612	0.000141869	2	160068465	Body;Body		TANC1;TANC1
cg26799999	9	3	-4.47678	0.600356	-7.45688	0.000142388	2	241979881	Body	S_Shelf	SNED1
cg19856981	7	3	-2.09121	0.201429	-10.3819	0.000142788	7	103321281	Body;Body		RELN;RELN
cg02783318	12	3	3.88293	0.653511	5.94164	0.000142835	19	44008806	1stExon;5'UTR	Island	PHLDB3;PHLDB3
cg22641196	9	5	-2.57029	0.408749	-6.2882	0.000142975	11	3067130	Body;Body;Body;Body;Body		CARS;CARS;CARS;CARS;CARS
cg09265173	7	4	1.3385	0.157098	8.52014	0.000143219	7	72972201	TSS200	Island	BCL7B
cg26061001	8	3	0.539567	0.0633733	8.5141	0.000143788	11	61560000	Body;TSS200;Body	Island	C11orf10;FEN1;MIR611
cg27423903	9	7	0.922506	0.162726	5.66907	0.000144665	13	19300979		S_Shore
cg27554954	7	3	0.34142	0.0329849	10.3508	0.000144864	15	60691595	TSS1500;TSS1500;TSS1500;TSS1500	S_Shore	ANXA2;ANXA2;ANXA2;ANXA2
cg08073417	6	4	2.01573	0.194946	10.3399	0.000145597	8	30242454	Body;5'UTR;5'UTR;5'UTR;5'UTR;1stExon;1stExon;1stExon;1stExon	Island	RBPMS-AS1;RBPMS;RBPMS;RBPMS;RBPMS;RBPMS;RBPMS;RBPMS;RBPMS
cg10297211	7	3	-1.81039	0.175202	-10.3332	0.000146055	X	70474613	TSS1500;1stExon;TSS200;Body;5'UTR;TSS200	S_Shore	ZMYM3;ZMYM3;ZMYM3;BCYRN1;ZMYM3;ZMYM3
cg24483002	11	5	3.62442	0.640146	5.66186	0.000146218	8	22225017	TSS200;5'UTR;5'UTR;5'UTR	Island	SLC39A14;SLC39A14;SLC39A14;SLC39A14
cg12261052	7	3	2.96986	0.287788	10.3196	0.000146979	3	64009148	TSS200	Island	PSMD6
cg18135206	7	5	3.80065	0.512857	7.41075	0.000148064	14	102964638	3'UTR		TECPR2
cg24845274	4	3	5.53478	0.0675734	81.9076	0.000149023	7	136555697	5'UTR;5'UTR;5'UTR;5'UTR;5'UTR;5'UTR;5'UTR;5'UTR	Island	CHRM2;CHRM2;CHRM2;CHRM2;CHRM2;CHRM2;CHRM2;CHRM2
cg04137380	10	4	2.21758	0.354667	6.25257	0.000149175	6	88182602	TSS200;TSS200	Island	SLC35A1;SLC35A1
cg05716599	8	6	2.99301	0.478758	6.25161	0.000149347	10	64892916	TSS200	Island	NRBF2
cg07788369	8	8	-4.62095	0.818512	-5.64555	0.000149802	7	96619068	Body		DLX6AS
cg12670403	8	3	-0.510964	0.0604884	-8.44731	0.000150266	6	32185053	Body		NOTCH4
cg05575150	10	6	1.38589	0.245598	5.64292	0.000150389	6	31775893	TSS1500	S_Shore	LSM2
cg06350196	10	4	-3.06448	0.490748	-6.24451	0.000150619	1	2435087	Body	Island	PLCH2
cg09832229	4	5	-2.78974	0.272294	-10.2454	0.00015217	19	11766710
cg18451382	8	4	-5.02106	0.680545	-7.378	0.000152248	1	2005224	1stExon;TSS200;5'UTR;Body	Island	PRKCZ;PRKCZ;PRKCZ;PRKCZ
cg02692952	8	4	2.76062	0.374191	7.37757	0.000152304	11	36531754	1stExon;5'UTR;1stExon;5'UTR	Island	TRAF6;TRAF6;TRAF6;TRAF6
cg00011564	7	3	-0.624631	0.060988	-10.2419	0.00015242	16	3591728	3'UTR		NLRC3
cg02916312	9	4	2.84412	0.424441	6.70085	0.000152572	6	72596135	TSS1500	Island	RIMS1
cg14376374	6	3	3.02028	0.216316	13.9623	0.000152621	2	202973269
cg06343942	8	4	-1.10879	0.150417	-7.37146	0.000153099	2	71558587	TSS1500;TSS1500	N_Shore	ZNF638;ZNF638
cg23409004	6	4	-4.5556	0.445272	-10.2311	0.000153195	3	155951796	Body;Body;Body		KCNAB1;KCNAB1;KCNAB1
cg26387667	9	5	-2.24893	0.361173	-6.22676	0.000153851	15	45412590	Body	S_Shelf	DUOXA1
cg14566624	8	4	-5.51474	0.748842	-7.36437	0.000154029	1	6321582	TSS1500	S_Shore	GPR153
cg16886587	7	4	-0.728062	0.086572	-8.4099	0.000154041	8	82167155
cg15166552	10	6	2.33079	0.414232	5.62678	0.000154042	3	156273067	TSS200	Island	SSR3
cg17708016	7	5	-0.197556	0.0268289	-7.36355	0.000154137	12	54321992		S_Shore
cg04547554	11	3	2.85513	0.458851	6.22235	0.000154664	19	41860013	TSS200	Island	TGFB1
cg06990298	9	4	2.50457	0.374615	6.68574	0.00015497	17	17399700	5'UTR;1stExon	Island	RASD1;RASD1
cg02370232	7	3	-0.930688	0.0912933	-10.1945	0.000155853	10	97175365	Body;Body;Body;Body;Body;Body;Body		SORBS1;SORBS1;SORBS1;SORBS1;SORBS1;SORBS1;SORBS1
cg06942742	9	6	3.18607	0.542294	5.87517	0.000156201	19	38713242	Body;5'UTR;Body	Island	DPF1;DPF1;DPF1
cg04753439	5	3	0.299764	0.012436	24.1045	0.000156491	17	47928848		Island
cg26275078	7	4	-1.16029	0.138381	-8.38481	0.000156634	19	12170490
cg08206523	9	7	1.96541	0.350071	5.61433	0.000156924	2	26837780	Body		CIB4
cg04691540	8	4	-4.14682	0.564784	-7.34232	0.00015696	1	179198414	1stExon;1stExon;1stExon;1stExon;1stExon	Island	ABL2;ABL2;ABL2;ABL2;ABL2
cg04094653	8	3	0.155554	0.0185695	8.37686	0.000157466	1	18973203	Body;Body;Body	Island	PAX7;PAX7;PAX7
cg08325671	11	7	2.13537	0.406977	5.2469	0.000157708	6	20800998	Body		CDKAL1
cg08413026	8	3	3.94326	0.471051	8.37119	0.000158062	12	132380000	Body	Island	ULK1
cg16034787	7	4	-2.52667	0.302109	-8.36341	0.000158885	5	508349	Body	Island	SLC9A3
cg14881305	8	4	-3.24479	0.443023	-7.32421	0.000159413	14	96571554
cg25983901	6	3	-1.54259	0.111768	-13.8017	0.000159723	7	46972700
cg23337170	6	3	-0.411219	0.0298059	-13.7966	0.000159958	14	98012817
cg13661109	8	3	0.319043	0.0381987	8.35218	0.000160082	9	129433708	Body	N_Shore	LMX1B
cg24333469	9	3	-1.2631	0.172622	-7.31713	0.000160384	22	21386894	TSS200	Island	SLC7A4
cg12710538	10	6	2.09579	0.374375	5.59811	0.000160765	17	27490340	Body;Body	N_Shelf	MYO18A;MYO18A
cg08941871	10	5	-2.74081	0.468273	-5.85301	0.000160951	16	88782854	TSS200;Body	S_Shore	MIR4722;PIEZO1
cg09715357	7	4	-0.369641	0.044327	-8.33897	0.000161503	9	40792195	TSS200	Island	ZNF658
cg04498580	7	3	3.9777	0.393117	10.1184	0.000161564	4	140478204	TSS1500	Island	SETD7
cg11951292	9	5	5.3768	0.86925	6.18556	0.000161647	5	68665393	Body;TSS1500;5'UTR;1stExon;1stExon;5'UTR;5'UTR;TSS1500;TSS1500;5'UTR;TSS1500;TSS1500;TSS1500	Island	TAF9;RAD17;TAF9;TAF9;TAF9;TAF9;TAF9;RAD17;RAD17;RAD17;RAD17;RAD17;RAD17
cg05243804	8	3	2.6972	0.323526	8.33689	0.000161728	18	55254238	TSS1500;TSS1500	S_Shore	FECH;FECH
cg19460293	9	3	-0.760524	0.104088	-7.30652	0.000161851	6	32185028	Body		NOTCH4
cg17490089	7	3	-1.69714	0.167818	-10.113	0.000161978	19	8398300	Body	Island	KANK3
cg26305504	8	7	1.01906	0.174273	5.84746	0.000162166	19	947612	Body	Island	ARID3A
cg08376117	5	4	-0.870947	0.0633745	-13.7429	0.00016243	16	15818810	3'UTR;3'UTR;Body;Body;Body;Body		NDE1;NDE1;MYH11;MYH11;MYH11;MYH11
cg02908373	8	4	-3.14512	0.430736	-7.30172	0.00016252	16	23382671	Body		SCNN1B
cg06345693	11	6	-3.14903	0.58428	-5.3896	0.000162802	12	133158310	Body	N_Shore	FBRSL1
cg12664207	9	3	5.91181	0.809891	7.29951	0.00016283	15	76196150	TSS200;TSS200	Island	FBXO22;FBXO22
cg15004938	8	6	1.67284	0.270956	6.17387	0.000163935	22	33195943	Body;TSS1500;Body;Body	N_Shore	SYN3;TIMP3;SYN3;SYN3
cg14718701	7	4	1.4516	0.174552	8.31613	0.000163994	6	6008218	TSS1500;TSS1500	S_Shore	NRN1;NRN1
cg26689008	3	3	-2.32493	0.098095	-23.7009	0.00016459	14	78601362
cg18281842	8	5	-0.671644	0.101348	-6.62714	0.000164669	11	70213523	Body;Body		PPFIA1;PPFIA1
cg19591512	10	5	2.3993	0.411246	5.83421	0.000165104	3	134514284	5'UTR;1stExon	Island	EPHB1;EPHB1
cg21848986	6	3	-2.30116	0.168226	-13.679	0.000165432	X	70128390	5'UTR;5'UTR		TEX11;TEX11
cg06455798	7	4	-2.0234	0.243717	-8.30222	0.000165533	8	125484770	Body	N_Shore	RNF139-AS1
cg03434479	10	3	2.83773	0.428562	6.62151	0.000165636	3	53381384	Body	Island	DCP1A
cg03860256	9	4	2.9431	0.444544	6.6205	0.00016581	22	50528291	TSS200;TSS200;TSS1500	Island	MOV10L1;MOV10L1;MOV10L1
cg13923451	7	3	-0.29416	0.0292298	-10.0637	0.00016582	20	56784979		S_Shelf
cg05038216	7	4	-0.877496	0.10573	-8.29942	0.000165845	2	29339091	5'UTR	S_Shore	CLIP4
cg16757384	9	4	-3.25796	0.492215	-6.61897	0.000166074	12	125030150		S_Shore
cg13751786	8	4	-5.04727	0.693773	-7.2751	0.000166288	21	46803694		S_Shelf
cg15330255	8	3	3.71295	0.447591	8.29541	0.000166293	10	103454985	TSS1500	S_Shore	FBXW4
cg06842055	8	3	-1.65408	0.199591	-8.28737	0.000167195	2	191237267
cg27413165	7	3	-3.54785	0.353807	-10.0276	0.0001687	6	35407238
cg21347644	10	3	2.98639	0.452406	6.60114	0.000169185	2	149401942	TSS1500	Island	EPC2
cg00851852	6	3	-5.48779	0.403593	-13.5973	0.000169369	10	25242304	TSS1500;TSS1500	S_Shore	PRTFDC1;PRTFDC1
cg21001065	11	7	1.76638	0.339355	5.20511	0.000169577	10	135333451		N_Shore
cg04725637	7	3	-2.42129	0.241731	-10.0165	0.000169605	1	17526102
cg04290158	8	4	-2.67504	0.368932	-7.25078	0.000169816	17	46706876		S_Shelf
cg19852344	6	4	5.05117	0.504447	10.0133	0.000169864	12	133463945	5'UTR;5'UTR;5'UTR;5'UTR;5'UTR	Island	CHFR;CHFR;CHFR;CHFR;CHFR
cg16648524	11	8	4.48315	0.883692	5.07321	0.000169881	11	132812683	Body;Body	Island	OPCML;OPCML
cg20635595	6	3	1.86472	0.137294	13.5819	0.000170127	19	48281627	TSS1500	Island	SEPW1
cg12692753	5	3	-0.336556	0.0143735	-23.4151	0.000170663	10	89265684	Body	S_Shore	MINPP1
cg01311843	8	4	-3.70412	0.511399	-7.24311	0.000170946	3	38052100	Body;Body;Body		PLCD1;PLCD1;PLCD1
cg26753608	6	3	-4.40321	0.325137	-13.5426	0.000172073	8	128938630	Body		PVT1
cg14608454	8	3	0.310425	0.0376733	8.23993	0.000172632	9	140106083	Body;Body;Body;Body	N_Shore	NDOR1;NDOR1;NDOR1;NDOR1
cg21466196	7	4	-5.22201	0.6343	-8.23271	0.000173477	20	4139386	5'UTR;5'UTR;5'UTR;5'UTR;5'UTR		SMOX;SMOX;SMOX;SMOX;SMOX
cg21808200	11	6	1.41965	0.265372	5.34967	0.000173701	5	10381992	Body;Body;Body		MARCH6;MARCH6;MARCH6
cg18548879	6	4	-3.44147	0.345568	-9.95887	0.000174359	15	41914454		S_Shore
cg21112220	7	3	-2.50368	0.251533	-9.95366	0.000174797	7	101351075
cg18428688	10	5	4.75651	0.821352	5.79107	0.000175075	19	58609744	Body;TSS200;TSS200;TSS200	Island	ZSCAN18;ZSCAN18;ZSCAN18;ZSCAN18
cg25595681	8	5	2.60122	0.396111	6.56689	0.000175345	19	18581064	Body		ELL
cg25080829	7	3	-1.71178	0.172109	-9.94589	0.000175453	10	70043844	3'UTR		PBLD
cg22004422	9	4	3.46506	0.527772	6.56544	0.000175612	13	113740730	Body;Body	N_Shelf	MCF2L;MCF2L
cg14922116	3	3	-1.16352	0.015447	-75.3234	0.000176208	8	136590464	Body		KHDRBS3
cg16139011	8	4	2.81674	0.390801	7.2076	0.000176288	11	9596224	TSS200;Body	Island	WEE1;WEE1
cg06957447	8	3	1.38396	0.168613	8.20791	0.000176417	14	95242007		S_Shore
cg26618645	6	3	-1.13642	0.0844717	-13.4532	0.000176609	16	30780332	Body		RNF40
cg01046287	10	6	3.15029	0.569168	5.53491	0.000176715	14	24868164	1stExon;5'UTR	Island	NYNRIN;NYNRIN
cg25633099	8	8	2.0534	0.371014	5.53458	0.000176802	19	19576705	Body;Body		GATAD2A;GATAD2A
cg24574902	8	4	1.94357	0.269784	7.20418	0.000176812	3	47455785	Body	N_Shelf	SCAP
cg18012760	8	8	-1.98435	0.358763	-5.53108	0.000177734	5	6449577	Body	Island	UBE2QL1
cg03919230	10	6	1.82647	0.330279	5.53008	0.000178001	16	639606	5'UTR;TSS200;TSS1500;TSS1500;TSS1500	Island	RAB40C;RAB40C;RAB40C;RAB40C;RAB40C
cg10354556	9	7	1.87921	0.339964	5.52768	0.000178643	16	27472339	3'UTR;3'UTR		GTF3C1;GTF3C1
cg18567504	8	5	2.22755	0.340273	6.54638	0.000179153	14	68142077	TSS1500	S_Shore	VTI1B
cg21951216	6	3	3.21795	0.240132	13.4008	0.000179341	18	71958904	Body;Body	Island	CYB5A;CYB5A
cg21200353	9	3	2.25014	0.313093	7.18683	0.0001795	3	183145532	Body	Island	MCF2L2
cg20766090	5	4	3.0279	0.226105	13.3916	0.000179826	11	2159131	Body;Body;5'UTR;5'UTR	Island	INS-IGF2;IGF2;IGF2;IGF2
cg25464815	12	5	-3.2252	0.60533	-5.32801	0.000179934	8	145533175	Body		HSF1
cg00112026	7	5	-2.82525	0.393348	-7.18257	0.000180167	17	44033451	5'UTR;5'UTR;5'UTR;5'UTR;5'UTR;5'UTR;5'UTR;5'UTR		MAPT;MAPT;MAPT;MAPT;MAPT;MAPT;MAPT;MAPT
cg01225850	6	3	-0.613342	0.0458918	-13.365	0.000181235	6	30522985	Body;TSS1500;TSS1500	N_Shore	GNL1;PRR3;PRR3
cg02576202	12	6	1.18722	0.229804	5.1662	0.000181467	18	73879357
cg17491987	9	3	2.5348	0.353641	7.16772	0.000182514	8	38645408	Body;Body;5'UTR	Island	TACC1;TACC1;TACC1
cg02216250	9	4	2.81786	0.431643	6.52822	0.000182601	5	68788173	5'UTR;1stExon	Island	OCLN;OCLN
cg13004290	7	3	3.08144	0.31247	9.86155	0.000182761	10	102826453		Island
cg00114913	8	4	1.00417	0.140154	7.16478	0.000182982	X	118107540	TSS1500;TSS1500	Island	LONRF3;LONRF3
cg01182865	6	3	-4.36045	0.327091	-13.331	0.000183055	8	11559334		N_Shore
cg16330062	7	3	-1.02153	0.103673	-9.85335	0.00018349	11	31091140
cg24743149	7	4	-4.27764	0.524885	-8.14966	0.000183552	16	12467576	Body		SNX29
cg24886257	6	3	0.769776	0.0577862	13.3211	0.00018359	19	52452447		Island
cg19502867	8	4	1.73585	0.242409	7.16081	0.000183618	8	58907088	TSS200	Island	FAM110B
cg22745355	9	7	2.4358	0.44215	5.50899	0.000183734	7	2623374	Body;Body		IQCE;IQCE
cg22920417	6	3	-1.34682	0.101181	-13.3109	0.00018414	18	74401671
cg14208133	9	3	-3.18535	0.445138	-7.15587	0.000184412	2	233198988	Body		DIS3L2
cg03945941	8	5	-2.39085	0.366761	-6.51881	0.000184415	14	52482750	Body		NID2
cg19706803	6	3	0.775502	0.0583026	13.3013	0.000184664	1	3126033	Body;Body		PRDM16;PRDM16
cg04363768	7	3	-1.90056	0.193144	-9.84015	0.000184672	8	56793160	5'UTR;5'UTR	Island	LYN;LYN
cg24336123	8	3	3.30679	0.406236	8.14006	0.000184761	20	34286939	TSS1500;Body	Island	ROMO1;NFS1
cg06093412	7	3	1.1248	0.114369	9.83488	0.000185147	X	47518594	Body;Body;TSS200;TSS200	Island	LOC100133957;LOC100133957;UXT;UXT
cg26328609	12	8	1.83031	0.372058	4.91943	0.000185202	12	120425988		N_Shore
cg15602451	6	6	2.50476	0.350275	7.15084	0.000185225	5	122480584	Body		PRDM6
cg12918895	7	4	0.790581	0.0972738	8.12739	0.000186369	4	3464870	TSS200;TSS200	Island	DOK7;DOK7
cg25364619	6	4	-0.520431	0.0530014	-9.8192	0.000186567	17	783451	Body		NXN
cg20129313	10	7	-2.30247	0.434156	-5.30332	0.000187323	17	45055836	3'UTR;1stExon	Island	RPRML;RPRML
cg27042000	9	3	2.97906	0.417498	7.13551	0.000187725	13	114898409	TSS1500	Island	RASA3
cg09935994	7	3	-4.52809	0.462219	-9.79642	0.000188653	2	235406540	TSS1500	Island	ARL4C
cg03149773	8	6	-0.901241	0.148846	-6.05485	0.000189364	2	39630659	Body;Body		MAP4K3;MAP4K3
cg07148919	10	4	-1.48039	0.244579	-6.0528	0.000189838	5	1466943	Body	Island	LPCAT1
cg13781197	8	5	-4.06579	0.626552	-6.48915	0.000190269	15	85525673	Body;Body	Island	PDE8A;PDE8A
cg18875012	6	3	2.5728	0.194984	13.195	0.000190577	3	172165517	1stExon;1stExon	Island	GHSR;GHSR
cg16311192	9	8	-4.62009	0.873799	-5.28736	0.000192272	7	91875427	TSS200;TSS200;TSS1500;TSS200;TSS200;TSS200	Island	KRIT1;ANKIB1;KRIT1;KRIT1;KRIT1;KRIT1
cg12960383	8	3	-2.80692	0.39504	-7.1054	0.000192746	12	6611581	Body		NCAPD2
cg14587524	9	5	2.54631	0.421741	6.03761	0.000193389	19	38183262	TSS200	Island	ZNF781
cg26535591	7	4	-1.17711	0.145844	-8.07106	0.000193715	6	90996646	5'UTR;5'UTR		BACH2;BACH2
cg12294585	7	3	2.83906	0.291577	9.73691	0.000194236	7	100472739	1stExon;1stExon;1stExon;1stExon;5'UTR;5'UTR;5'UTR;5'UTR	Island	SRRT;SRRT;SRRT;SRRT;SRRT;SRRT;SRRT;SRRT
cg17666678	7	4	-1.44892	0.1797	-8.06297	0.000194797	1	241539825
cg19706390	8	5	-2.68291	0.415278	-6.4605	0.000196117	1	10709702	Body;Body	S_Shore	CASZ1;CASZ1
cg20766179	12	5	2.13067	0.403928	5.27488	0.000196235	3	134361914	Body		KY
cg05341610	5	3	-1.10436	0.0494369	-22.3388	0.000196411	19	57701430	TSS1500	N_Shore	ZNF264
cg05500930	8	4	-2.88002	0.406636	-7.08254	0.00019666	7	2675789	Body	S_Shelf	TTYH3
cg11437810	5	3	-0.82395	0.0369481	-22.3002	0.000197428	15	69744829	TSS1500;TSS1500	N_Shore	RPLP1;RPLP1
cg05370860	8	6	5.66648	0.941634	6.01771	0.000198152	19	10514434	TSS1500;TSS200	Island	MIR1181;CDC37
cg23233532	11	5	1.89394	0.346993	5.45814	0.000198379	9	14308066	Body;Body;Body		NFIB;NFIB;NFIB
cg14541462	9	4	4.14099	0.642143	6.4487	0.000198583	4	2045692	3'UTR;3'UTR	S_Shore	C4orf48;C4orf48
cg11721674	8	3	4.48092	0.558086	8.0291	0.000199405	10	127408141	TSS200;5'UTR;5'UTR;1stExon;1stExon;Body;Body;Body	Island	FLJ37035;EDRF1;EDRF1;EDRF1;EDRF1;EDRF1;EDRF1;EDRF1
cg06412252	9	3	0.910939	0.128929	7.06546	0.000199643	12	69979187	TSS200	Island	CCT2
cg14935163	7	4	-0.361189	0.0450019	-8.02608	0.000199822	2	1488638	Body;Body;Body;Body		TPO;TPO;TPO;TPO
cg00102633	6	3	-6.03407	0.46287	-13.0362	0.000199848	1	204447705	5'UTR		PIK3C2B
cg18909530	7	3	-2.37499	0.245449	-9.67608	0.000200147	10	14216100	Body		FRMD4A
cg06094615	9	4	2.14682	0.333322	6.44068	0.000200281	10	50887578	TSS200;TSS200	Island	C10orf53;C10orf53
cg21563960	7	3	-1.76216	0.182157	-9.67385	0.000200368	2	88849691		Island
cg03902958	8	4	-2.77995	0.39369	-7.06125	0.000200386	16	34985692	Body		FLJ26245
cg01806025	8	4	-0.364507	0.0516397	-7.05865	0.000200847	6	31621147	TSS1500;TSS1500;TSS1500;TSS1500	Island	BAT3;BAT3;BAT3;BAT3
cg02007638	7	3	4.61329	0.477238	9.66664	0.000201083	19	2785672	1stExon	Island	THOP1
cg05854154	10	3	3.83941	0.596498	6.43658	0.000201153	19	14332351
cg17752030	10	5	2.09417	0.368114	5.6889	0.000201358	1	154955563	TSS1500;TSS1500		FLAD1;FLAD1
cg02954577	7	4	2.32631	0.290272	8.01425	0.000201465	2	28906740
cg15315088	9	4	2.73305	0.424761	6.43432	0.000201637	1	29557582	TSS200;TSS200	Island	MECR;MECR
cg07039611	9	3	2.91939	0.413877	7.05375	0.000201717	11	66314152	1stExon;TSS1500;TSS200;TSS200	S_Shore	ACTN3;ZDHHC24;ACTN3;ACTN3
cg20673132	8	6	1.88081	0.31331	6.00305	0.000201744	19	1368815	Body;Body	Island	MUM1;MUM1
cg11700456	9	6	2.24562	0.394881	5.68682	0.000201935	12	1849881	5'UTR		ADIPOR2
cg04928293	6	3	-4.94453	0.380375	-12.9991	0.000202095	11	110378946
cg04689048	10	4	2.05169	0.341861	6.00153	0.00020212	19	46999289	TSS200	Island	PNMAL2
cg23542357	8	3	-1.92666	0.240678	-8.00513	0.000202742	3	167448860	5'UTR;5'UTR;5'UTR	N_Shelf	PDCD10;PDCD10;PDCD10
cg06886896	9	4	1.48546	0.231072	6.42857	0.000202871	2	120436636	TSS200;TSS200;TSS200	Island	TMEM177;TMEM177;TMEM177
cg17625893	11	7	-2.42001	0.4743	-5.10228	0.00020293	14	106322849		S_Shore
cg23501240	10	4	3.55591	0.592986	5.99662	0.000203342	12	57634469	5'UTR;1stExon	Island	NDUFA4L2;NDUFA4L2
cg03288655	9	4	2.90777	0.452509	6.42587	0.000203455	3	52739687	1stExon;1stExon;5'UTR;5'UTR;TSS200	Island	GLT8D1;GLT8D1;GLT8D1;GLT8D1;SPCS1
cg14325851	9	3	4.00541	0.568688	7.04325	0.000203598	10	129705132	TSS200	N_Shore	PTPRE
cg01741397	8	8	-2.8007	0.515057	-5.43766	0.000204626	15	89786926	TSS1500;TSS1500	N_Shore	FANCI;FANCI
cg26785154	7	3	4.71451	0.4897	9.62733	0.000205039	2	27603806	TSS1500	Island	ZNF513
cg13924988	7	5	-2.81254	0.399851	-7.03398	0.000205275	5	95997723	TSS1500;TSS1500;TSS1500;TSS1500;TSS1500	Island	CAST;CAST;CAST;CAST;CAST
cg07850329	10	7	2.27396	0.433538	5.24512	0.00020604	9	33265029	5'UTR;5'UTR;1stExon;1stExon;TSS1500;TSS1500	Island	CHMP5;CHMP5;CHMP5;CHMP5;BAG1;BAG1
cg26685590	11	5	3.73593	0.687649	5.4329	0.000206106	10	133795623	TSS200	Island	BNIP3
cg02586768	12	4	0.959413	0.176626	5.4319	0.000206417	7	129592760	1stExon;5'UTR;5'UTR;1stExon	Island	UBE2H;UBE2H;UBE2H;UBE2H
cg14630357	7	3	3.61978	0.376874	9.60474	0.000207355	2	154729917	5'UTR	Island	GALNT13
cg03152577	12	6	3.59348	0.706038	5.08964	0.000207479	1	54411898	TSS200;TSS1500	Island	LRRC42;HSPB11
cg08559141	8	3	-1.8396	0.230791	-7.97087	0.000207624	20	35459956	Body;Body		SOGA1;SOGA1
cg26092192	6	3	-0.880764	0.0682785	-12.8996	0.00020828	17	80759678	Body		TBCD
cg12950665	7	4	2.72299	0.341845	7.96559	0.000208389	7	4230985	Body;Body		SDK1;SDK1
cg25975256	7	4	-2.00418	0.25181	-7.9591	0.000209332	17	43296395		N_Shelf
cg19214477	9	4	3.43972	0.537572	6.39862	0.000209441	19	34856139	5'UTR;1stExon	Island	GPI;GPI
cg27629931	9	4	2.7308	0.427149	6.39308	0.000210681	1	26633232	5'UTR;TSS200;TSS200	Island	UBXN11;UBXN11;UBXN11
cg24824366	11	4	3.35184	0.592876	5.65353	0.000211421	2	105760997		Island
cg02346860	10	4	2.22666	0.373305	5.96472	0.000211471	11	507341	TSS1500;TSS200;TSS200;TSS200;TSS1500;TSS200;TSS1500;TSS1500	Island	RNH1;RNH1;RNH1;RNH1;RNH1;RNH1;RNH1;RNH1
cg04663489	7	3	-3.35576	0.351176	-9.55576	0.000212482	1	33521083
cg21222178	6	4	-3.23896	0.339072	-9.55242	0.000212838	19	17759409	Body	Island	UNC13A
cg22083636	8	4	3.11369	0.445326	6.99194	0.000213076	9	135545309	1stExon;1stExon;TSS1500	Island	DDX31;DDX31;GTF3C4
cg05350800	7	4	0.862387	0.108714	7.93264	0.000213232	1	178550844
cg14242059	9	4	0.82671	0.129568	6.38052	0.000213524	16	58497819	TSS1500;TSS200;5'UTR	Island	NDRG4;NDRG4;NDRG4
cg21164723	7	3	4.03679	0.423075	9.54153	0.000214	1	214776304	TSS1500	Island	CENPF
cg07066594	6	3	-1.27004	0.0991507	-12.8092	0.000214102	X	64195554	Body		ZC4H2
cg15426878	8	3	-4.54572	0.573576	-7.92522	0.000214341	3	50368947	Body;Body;Body;Body	S_Shelf	RASSF1;RASSF1;RASSF1;RASSF1
cg26398063	6	3	0.7068	0.0552091	12.8022	0.000214558	20	32399522	Body	Island	CHMP4B
cg18350877	5	6	-3.36285	0.424429	-7.92323	0.000214639	1	204977637	Body;Body;Body;Body		NFASC;NFASC;NFASC;NFASC
cg06330157	9	4	1.96721	0.308556	6.37555	0.00021466	5	137225205	1stExon;1stExon;1stExon;1stExon	Island	PKD2L2;PKD2L2;PKD2L2;PKD2L2
cg06120313	10	6	2.73663	0.50631	5.40504	0.000215008	11	3174092	5'UTR;5'UTR;5'UTR		OSBPL5;OSBPL5;OSBPL5
cg05336510	9	6	2.2303	0.39541	5.64047	0.00021527	9	86237434	TSS1500;TSS1500;TSS1500;TSS1500	N_Shore	IDNK;IDNK;IDNK;IDNK
cg00822970	6	3	-1.32789	0.103812	-12.7913	0.000215277	5	140180646	TSS200;TSS200;Body;Body;Body;Body	N_Shore	PCDHA3;PCDHA3;PCDHA2;PCDHA1;PCDHA1;PCDHA2
cg01335127	8	3	-1.43897	0.181734	-7.91798	0.000215429	3	140958547	5'UTR;5'UTR		ACPL2;ACPL2
cg11659718	11	5	1.985	0.367432	5.40236	0.000215884	4	88142287	TSS1500;TSS1500;TSS1500;TSS1500;TSS1500	S_Shore	KLHL8;KLHL8;KLHL8;KLHL8;KLHL8
cg01677310	7	6	-2.42807	0.381186	-6.36979	0.000215987	19	16989293	Body	Island	SIN3B
cg04833034	10	5	1.41358	0.250788	5.63654	0.000216445	5	146832182	Body	N_Shore	DPYSL3
cg16704279	5	4	-1.42014	0.11128	-12.7619	0.000217231	2	215678246		S_Shelf
cg27135510	10	8	1.64712	0.325301	5.06337	0.000217277	11	2423571	5'UTR;1stExon	S_Shore	TSSC4;TSSC4
cg04645545	9	3	3.25108	0.46667	6.96657	0.000217946	10	103534563	Body;Body;Body;Body	N_Shore	FGF8;FGF8;FGF8;FGF8
cg15677194	8	4	-3.96302	0.568998	-6.96492	0.000218267	19	51003982
cg04181861	7	4	5.436	0.688192	7.89896	0.000218319	20	1927733		Island
cg23475993	9	5	2.38316	0.401441	5.93652	0.000218952	17	43221807		N_Shore
cg22738139	8	5	2.19844	0.345899	6.35572	0.000219264	11	31834613	5'UTR;5'UTR;TSS1500;TSS1500	Island	PAX6;PAX6;PAX6;PAX6
cg02485347	10	5	4.38349	0.779393	5.62423	0.000220164	8	25042474	Body	Island	DOCK5
cg21329478	7	6	-1.35734	0.213814	-6.34825	0.000221024	5	68665062	TSS200;Body;Body;5'UTR;5'UTR;TSS1500;TSS1500;TSS1500;TSS1500;TSS1500	N_Shore	RAD17;AK6;AK6;TAF9;TAF9;RAD17;RAD17;RAD17;RAD17;RAD17
cg25745600	9	4	2.88479	0.454632	6.34531	0.000221721	13	41889510	Body;Body;Body	S_Shelf	NAA16;NAA16;NAA16
cg08472978	5	3	0.31212	0.0145625	21.4332	0.000222238	3	11888455	TSS200	Island	C3orf31
cg12870705	12	5	3.79771	0.730701	5.19735	0.00022287	10	33624623	TSS1500;TSS1500;TSS1500	Island	NRP1;NRP1;NRP1
cg02165799	8	9	1.71609	0.330195	5.19719	0.00022293	20	61885850	1stExon;5'UTR;Body	Island	NKAIN4;NKAIN4;FLJ16779
cg23713377	8	4	1.17148	0.168899	6.93597	0.000223985	19	10230813	TSS1500	S_Shore	EIF3G
cg15507321	9	7	0.413992	0.0769767	5.37815	0.000223985	10	102989329	TSS200;TSS1500	Island	FLJ41350;LBX1
cg26423331	8	3	2.19807	0.279625	7.86076	0.000224257	2	74374909	Body;Body	Island	BOLA3;BOLA3
cg21635948	7	4	0.514009	0.0654044	7.85894	0.000224544	2	53994617	Body;5'UTR;TSS1500;5'UTR	N_Shore	LOC100302652;ASB3;CHAC2;ASB3
cg03263549	10	5	1.97603	0.352292	5.60905	0.000224846	11	119234950	TSS200;Body	Island	USP2;USP2
cg20596433	11	6	1.73404	0.333997	5.19178	0.000224924	13	112237366		N_Shore
cg13408086	5	3	-0.811463	0.0380271	-21.3391	0.000225176	9	140221397	Body	S_Shelf	EXD3
cg00133283	6	3	-1.44723	0.11446	-12.6439	0.00022528	20	4594247
cg02705163	9	5	4.48225	0.758322	5.91074	0.000226043	6	138893673	TSS200		NHSL1
cg01933487	11	3	5.37148	0.909093	5.90861	0.00022664	22	39795565	TSS200;TSS200	N_Shore	MAP3K7IP1;MAP3K7IP1
cg25072393	8	7	3.82034	0.681852	5.60289	0.000226778	4	187810222		N_Shore
cg19844704	9	3	3.432	0.495822	6.92183	0.000226841	10	119304705	Body;TSS200;Body	Island	EMX2;EMX2OS;EMX2
cg03795903	7	3	3.2299	0.342843	9.42091	0.0002274	2	30669940	TSS200;TSS200	N_Shore	LCLAT1;LCLAT1
cg04678565	8	3	2.61244	0.33331	7.83789	0.000227901	6	33539085		Island
cg26513854	7	3	-1.12175	0.119128	-9.41634	0.000227927	5	141295517		S_Shore
cg10465231	5	5	1.95255	0.207439	9.41261	0.000228359	12	3994179
cg07532652	7	4	3.90567	0.498669	7.83219	0.000228821	11	34264096	Body		ABTB2
cg16921083	8	4	4.39325	0.63569	6.91099	0.000229057	3	137483063	TSS1500	Island	SOX14
cg04102459	9	4	-2.67327	0.423446	-6.31312	0.000229522	4	8388503	Body;Body	Island	ACOX3;ACOX3
cg19579005	4	3	0.506145	0.00767139	65.9783	0.000229641	6	30782272
cg19414569	10	3	3.03876	0.481386	6.31253	0.000229667	1	116961131	Body;Body;Body;Body;Body	N_Shore	C1orf203;C1orf203;C1orf203;C1orf203;C1orf203
cg00704299	6	4	4.86559	0.517613	9.40007	0.000229816	7	64330493
cg22376366	6	3	0.336364	0.0267394	12.5794	0.000229847	1	1275137	Body	S_Shelf	DVL1
cg20255817	7	4	-1.89462	0.242111	-7.82542	0.000229917	1	1597454	Body;Body;Body;Body;Body;Body;5'UTR	N_Shelf	LOC728661;CDK11B;CDK11B;CDK11B;CDK11B;CDK11B;CDK11B
cg16508603	8	4	4.2628	0.617385	6.9046	0.000230374	11	6633496	TSS200	Island	TAF10
cg10827460	9	3	-0.725259	0.105051	-6.90388	0.000230524	1	879375	Body	S_Shore	SAMD11
cg04722585	5	3	-4.82877	0.228094	-21.17	0.000230584	8	61870666
cg12046048	11	7	1.94359	0.386442	5.02945	0.000230651	12	117364230	Body;Body		FBXW8;FBXW8
cg07947549	6	5	0.689315	0.0881392	7.82076	0.000230677	10	53459378	Body;Body;TSS200	Island	PRKG1;PRKG1;CSTF2T
cg23478805	7	3	-1.23877	0.131909	-9.39114	0.000230859	X	73523946	TSS200	Island	ZCCHC13
cg15872329	6	3	1.62348	0.129467	12.5397	0.000232706	10	102046237	Body;TSS200	Island	BLOC1S2;BLOC1S2
cg16466899	7	4	-1.43145	0.183358	-7.8069	0.000232951	7	23510693	TSS1500	S_Shore	IGF2BP3
cg06513864	8	5	2.80971	0.446322	6.29526	0.00023398	17	35969640	TSS200;TSS200;TSS200;TSS200;TSS200;TSS200;TSS200	Island	SYNRG;SYNRG;SYNRG;SYNRG;SYNRG;SYNRG;SYNRG
cg05531028	8	4	-0.869074	0.126206	-6.88617	0.000234223	10	127445248	Body;Body;Body;Body;Body		EDRF1;EDRF1;EDRF1;EDRF1;EDRF1
cg16063141	7	3	1.64517	0.175829	9.35665	0.000234947	12	132081131
cg26266966	9	3	-3.25605	0.473273	-6.87985	0.000235561	15	72459944	Body		GRAMD2
cg15989637	6	3	-2.49705	0.199798	-12.4979	0.000235773	14	96634148
cg19633353	10	3	-1.17185	0.18638	-6.28744	0.000235961	4	3530501	Body	N_Shelf	LRPAP1
cg11435239	10	5	-2.24733	0.403234	-5.57325	0.000236317	19	51220297	TSS200	Island	SHANK1
cg00934626	6	4	-2.84338	0.304456	-9.33921	0.000237045	13	26037775	Body		ATP8A2
cg07984407	9	4	1.38605	0.220659	6.28142	0.0002375	19	40455955
cg05778943	7	8	-3.48382	0.625629	-5.56851	0.000237883	11	47430791	5'UTR;5'UTR	S_Shore	SLC39A13;SLC39A13
cg13140767	7	4	3.72036	0.478875	7.76896	0.000239307	17	26972247	TSS200	Island	KIAA0100
cg18577167	8	4	2.3299	0.339615	6.86042	0.000239723	13	74805590
cg09468905	9	5	-2.40846	0.410833	-5.86239	0.000240028	1	48154747
cg21010435	9	7	2.84483	0.533543	5.33196	0.000240349	7	157208882	3'UTR	Island	DNAJB6
cg06025639	5	4	-2.15198	0.173181	-12.4262	0.000241143	16	56804039	Body		NUP93
cg07343527	9	6	2.57227	0.4628	5.55806	0.000241373	11	94822844	TSS200	Island	ENDOD1
cg03278306	6	3	2.38004	0.191604	12.4217	0.000241486	4	140755579	Body		MAML3
cg13729285	8	3	-0.981946	0.126649	-7.75327	0.000241993	9	84764156
cg03858703	8	5	1.50156	0.239909	6.2589	0.000243354	3	68316096	Body		FAM19A1
cg18849799	10	5	3.80119	0.684685	5.55173	0.000243511	19	9929547	1stExon;5'UTR	Island	FBXL12;FBXL12
cg04603809	9	6	2.13473	0.384629	5.55011	0.000244063	16	29874120	TSS1500;TSS1500;Body	Island	LOC440356;LOC440356;CDIPT
cg24012785	7	5	-1.56191	0.228351	-6.83997	0.000244195	11	65565201
cg14442785	8	3	-0.777922	0.100527	-7.73847	0.00024456	8	86379678	Body	S_Shelf	CA2
cg14926149	8	5	0.688283	0.110053	6.25408	0.000244626	2	148602819	Body	Island	ACVR2A
cg24499627	6	3	0.522612	0.0422195	12.3785	0.000244806	10	73533891	TSS1500;Body	S_Shore	C10orf54;CDH23
cg16073143	13	6	2.37993	0.488194	4.87497	0.000245514	6	159360073		N_Shore
cg19175585	10	5	1.70693	0.307787	5.54583	0.000245527	16	71392493	TSS200;TSS200;TSS200	Island	CALB2;CALB2;CALB2
cg18320790	8	6	2.47886	0.424167	5.84406	0.000245572	15	89638573	5'UTR;5'UTR		ABHD2;ABHD2
cg23830335	7	4	-1.52512	0.197287	-7.73047	0.000245961	1	229506493
cg02202600	7	5	0.842189	0.123331	6.82867	0.000246705	16	68678841	1stExon;5'UTR	Island	CDH3;CDH3
cg25709222	8	3	-2.10891	0.273051	-7.7235	0.000247189	13	45542008	Body		NUFIP1
cg03653585	6	3	-1.44017	0.116678	-12.3431	0.000247564	8	12945054	Body;Body;Body		DLC1;DLC1;DLC1
cg21629166	9	3	-2.09305	0.306733	-6.82368	0.000247822	7	1589473	Body	N_Shore	TMEM184A
cg00735667	11	4	5.84062	1.05448	5.53889	0.000247919	3	74663796		Island
cg06745507	8	5	-1.2707	0.203658	-6.23937	0.000248559	15	44085196	Body	Island	SERF2
cg03382048	9	6	0.624229	0.112748	5.53651	0.000248743	1	16010732	TSS200	N_Shore	PLEKHM2
cg17611488	10	6	2.00743	0.378084	5.30949	0.000248765	4	110902096	Body;Body;Body		EGF;EGF;EGF
cg18161208	8	3	-3.21962	0.417377	-7.71394	0.000248883	3	197239695	Body;Body;Body		BDH1;BDH1;BDH1
cg19066273	9	5	2.93727	0.503534	5.83331	0.000248885	17	37366365		Island
cg27521563	11	4	2.01245	0.363599	5.53479	0.000249341	10	115803544	TSS1500	Island	ADRB1
cg00885176	8	5	2.34559	0.376121	6.23626	0.000249397	8	71581445	TSS200;1stExon;5'UTR	Island	XKR9;LACTB2;LACTB2
cg22245006	8	4	-2.59398	0.380543	-6.8165	0.000249441	7	40168842
cg16863718	10	5	3.62789	0.655519	5.53437	0.000249488	11	1404554		Island
cg20992180	9	6	-2.29566	0.414838	-5.53389	0.000249656	11	71901864	5'UTR;TSS1500;5'UTR;5'UTR		FOLR1;FOLR1;FOLR1;FOLR1
cg07474126	8	3	1.46529	0.190203	7.70384	0.000250688	12	121975243	Body;Body	Island	KDM2B;KDM2B
cg22019091	8	5	1.58365	0.25414	6.23142	0.000250712	4	10094970	Body;Body		WDR1;WDR1
cg23252815	10	5	-2.59452	0.469172	-5.52999	0.000251021	20	44420276	5'UTR;TSS1500	N_Shore	WFDC3;DNTTIP1
cg13689699	7	3	1.66792	0.180791	9.22572	0.000251264	9	137225311	Body		RXRA
cg21480144	6	4	-3.36678	0.364955	-9.2252	0.000251332	5	115838824	Body;Body		SEMA6A;SEMA6A
cg12841273	7	8	1.15403	0.208853	5.52555	0.000252583	11	79151188	5'UTR	Island	ODZ4
cg20966638	9	3	1.84802	0.27185	6.79794	0.00025368	10	69996339
cg02992705	11	7	2.27718	0.457679	4.9755	0.00025371	16	88599613	Body	Island	ZFPM1
cg18282005	6	3	-0.991535	0.0808799	-12.2593	0.000254249	1	221881576	Body;Body;Body		DUSP10;DUSP10;DUSP10
cg20890243	8	4	-1.73435	0.25537	-6.79153	0.000255165	7	123241798
cg14813603	8	3	-1.84374	0.240133	-7.678	0.000255378	13	103053482	Body	S_Shore	FGF14
cg15245610	8	4	2.11472	0.311531	6.78816	0.000255947	5	135164026
cg16786661	7	3	1.86056	0.202581	9.18427	0.000256708	2	234160315	1stExon;5'UTR;5'UTR;1stExon	Island	ATG16L1;ATG16L1;ATG16L1;ATG16L1
cg03837670	6	3	-0.80405	0.0657565	-12.2277	0.000256834	5	180515470
cg01564554	7	3	-1.35419	0.147484	-9.18196	0.000257016	X	18555170	Body;Body		CDKL5;CDKL5
cg06232302	6	3	-1.46734	0.159866	-9.17853	0.000257474	16	54882397
cg09699128	7	4	2.55837	0.333835	7.66359	0.000258036	16	1359454	5'UTR;TSS200;5'UTR;TSS200	Island	UBE2I;UBE2I;UBE2I;UBE2I
cg06386205	8	4	-2.99255	0.441628	-6.77617	0.000258757	3	12976967	Body;Body	Island	IQSEC1;IQSEC1
cg16834929	9	5	3.37871	0.582342	5.80194	0.000258844	1	110753215	TSS1500;TSS200;TSS200;TSS200	Island	KCNC4-AS1;KCNC4;KCNC4;KCNC4
cg00079891	9	5	3.58131	0.617395	5.80068	0.000259253	16	122716	TSS200	Island	RHBDF1
cg20786495	5	3	-1.61714	0.0794529	-20.3534	0.000259298	1	233085383	TSS1500	N_Shore	C1orf57
cg11354232	8	7	2.09374	0.38036	5.50462	0.000260098	11	63533608	Body	S_Shore	C11orf95
cg15900894	8	3	3.92742	0.513385	7.65005	0.000260563	4	140477930	TSS200;TSS200;TSS200;TSS200	Island	SETD7;SETD7;SETD7;SETD7
cg06651605	6	4	-2.26569	0.247471	-9.15539	0.000260585	5	178209759
cg08485186	9	5	-3.33117	0.574782	-5.79554	0.000260929	2	241397486	TSS1500;Body	S_Shore	PP14571;GPC1
cg12842219	8	4	4.90398	0.72488	6.76522	0.000261352	17	41476263	TSS200	Island	ARL4D
cg26973177	10	5	2.17323	0.395052	5.50113	0.000261374	16	56898967	TSS200;TSS200;TSS200		SLC12A3;SLC12A3;SLC12A3
cg16206871	11	7	1.66566	0.336078	4.95617	0.000262548	7	100865581	Body		ZNHIT1
cg03275563	7	4	-2.04482	0.26771	-7.63819	0.0002628	7	92462140	Body;Body	N_Shore	CDK6;CDK6
cg01958256	9	3	1.44924	0.214428	6.75864	0.000262927	5	71731780
cg01065920	7	4	-1.42754	0.186927	-7.6369	0.000263045	12	95397325	Body	N_Shore	NDUFA12
cg03266527	4	5	-3.39306	0.279191	-12.1532	0.00026305	Y	15591101	Body;Body;Body	N_Shore	UTY;UTY;UTY
cg14064399	9	5	3.42672	0.591941	5.78895	0.000263093	5	126112883	1stExon;5'UTR	Island	LMNB1;LMNB1
cg27458033	6	3	-1.91075	0.157256	-12.1505	0.000263275	14	72021237	5'UTR;5'UTR		SIPA1L1;SIPA1L1
cg12733656	11	4	5.61556	1.02187	5.49536	0.000263498	7	6388695	TSS200	Island	C7orf70
cg25372275	6	4	3.25715	0.356826	9.12813	0.000264308	1	161102558	TSS200;TSS200;TSS1500	S_Shore	DEDD;DEDD;DEDD
cg13759674	10	5	2.05658	0.374606	5.48999	0.000265493	9	140051205	Body;Body;Body	Island	GRIN1;GRIN1;GRIN1
cg12283822	6	3	2.29654	0.189423	12.1239	0.000265545	4	6675756	TSS200	Island	LOC93622
cg24081470	9	6	2.57165	0.46871	5.48667	0.000266734	2	85890816	Body;Body		SFTPB;SFTPB
cg09711399	9	5	-3.0968	0.536007	-5.77753	0.000266892	5	177549014	3'UTR		N4BP3
cg18096372	8	6	-1.90232	0.329386	-5.77533	0.000267631	2	38711701	Body		LOC101929596
cg27659440	7	4	1.81827	0.238911	7.61068	0.000268075	17	65254245
cg14216106	7	4	-2.65523	0.348888	-7.61054	0.000268102	6	29525929	Body		UBD
cg15163603	6	4	-0.81244	0.0893082	-9.09704	0.000268632	12	132403897	Body		ULK1
cg14054376	8	7	3.10975	0.567647	5.47831	0.000269885	2	95543986		S_Shelf
cg02758272	9	7	-2.53694	0.482665	-5.25611	0.000270031	19	10530972	TSS1500	Island	PDE4A
cg12305425	4	3	-1.96933	0.0324422	-60.7028	0.000271272	X	105284195	TSS1500		SERPINA7
cg13485061	6	4	-2.31026	0.254703	-9.07042	0.000272401	1	115216304	Body	S_Shelf	AMPD1
cg01045986	8	6	-1.67059	0.289987	-5.76092	0.000272525	18	29671767	TSS1500;TSS200	Island	RNF138;RNF138
cg00241922	11	6	2.07516	0.408852	5.07558	0.000272652	3	90065068
cg08049373	8	4	-1.38053	0.20555	-6.7163	0.000273316	18	32956512	5'UTR	N_Shore	ZNF396
cg01289483	10	3	-3.47528	0.564905	-6.15197	0.000273406	11	68779677	TSS200;5'UTR;5'UTR	S_Shore	MRGPRF-AS1;MRGPRF;MRGPRF
cg01994290	10	6	3.27126	0.623348	5.24789	0.000273476	14	65170049	TSS1500	N_Shore	PLEKHG3
cg08084812	11	5	-2.53735	0.483524	-5.24762	0.000273586	19	58879943	Body;Body	Island	ZNF837;ZNF837
cg10985430	8	4	-3.01777	0.449434	-6.71459	0.000273746	13	24607688
cg05527491	10	7	2.67804	0.527925	5.07278	0.000273923	16	67184945	TSS200	Island	B3GNT9
cg17701846	7	4	1.82911	0.241306	7.58007	0.000274088	18	12058780
cg01421405	10	4	2.34715	0.407983	5.75305	0.000275236	11	65601427	5'UTR;1stExon	Island	SNX32;SNX32
cg19218722	7	5	-1.96456	0.29295	-6.70613	0.000275879	2	200820956	TSS1500;TSS1500;Body	S_Shore	C2orf60;C2orf60;C2orf47
cg13889250	8	4	3.24612	0.484091	6.70561	0.000276011	16	1359105	TSS1500;TSS1500;TSS200;TSS200	Island	UBE2I;UBE2I;UBE2I;UBE2I
cg25668093	8	3	-2.3343	0.308484	-7.56702	0.000276698	15	95399279		Island
cg07433453	8	3	4.61948	0.610556	7.56603	0.000276898	7	1097027	Body;Body;TSS200;Body	N_Shore	C7orf50;C7orf50;GPR146;C7orf50
cg14325153	9	3	0.462703	0.0690494	6.70104	0.000277173	3	138763899	TSS200	Island	PRR23C
cg11492063	9	5	0.889512	0.154798	5.74627	0.000277599	17	5990345	Body		WSCD1
cg09207601	7	5	-2.13612	0.31889	-6.69861	0.000277793	16	403919	TSS1500;TSS1500		AXIN1;AXIN1
cg11261655	11	6	1.94991	0.38507	5.06378	0.000278059	11	123988417	Body;Body;Body		VWA5A;VWA5A;VWA5A
cg22404450	9	5	2.83351	0.493263	5.74441	0.000278249	6	31649291	TSS1500	Island	LY6G5C
cg19024962	9	3	2.09389	0.312749	6.69513	0.000278684	6	42880869		S_Shore
cg13780890	8	4	-1.28294	0.191629	-6.69491	0.000278741	16	2060257	TSS1500	S_Shore	ZNF598
cg03158606	8	4	-2.56851	0.383653	-6.69488	0.000278748	17	78082335	Body;Body;Body	N_Shore	GAA;GAA;GAA
cg18710046	7	4	2.13766	0.282954	7.5548	0.000279169	1	158124355
cg20011983	8	3	1.50727	0.199768	7.5451	0.000281149	2	74347215		N_Shore
cg14018079	7	5	-2.69898	0.40386	-6.68296	0.000281821	3	10806175	TSS1500		LOC285370
cg02966722	8	4	-1.68796	0.252581	-6.68284	0.000281853	15	34876471	TSS1500	S_Shore	GOLGA8B
cg08057485	8	3	2.41604	0.320472	7.53902	0.000282397	20	30445922		N_Shelf
cg14282375	6	3	-1.59555	0.133759	-11.9285	0.000282961	18	39875740
cg03975815	11	6	1.76111	0.348583	5.05219	0.000283482	1	240270565	Body		FMN2
cg10925835	10	6	1.91368	0.36629	5.22449	0.000283533	11	55585657	TSS1500		OR5D18
cg25764695	6	4	-2.24198	0.249379	-8.99026	0.000284138	1	36692491	5'UTR	S_Shelf	THRAP3
cg25806854	9	4	3.18054	0.519979	6.11666	0.00028421	6	3064187		Island
cg02184819	10	5	2.80196	0.515113	5.4395	0.000285048	13	103249272	TSS200	Island	TPP2
cg22547396	7	3	-1.87695	0.208939	-8.98324	0.000285194	5	151152257	5'UTR;5'UTR	S_Shore	G3BP1;G3BP1
cg21608237	10	3	2.52032	0.412269	6.11329	0.000285266	22	45148229	TSS1500;Body;TSS1500		ARHGAP8;PRR5-ARHGAP8;ARHGAP8
cg02533526	7	4	-1.18804	0.157894	-7.52431	0.000285445	1	149911291
cg19846295	12	7	2.16032	0.450628	4.79401	0.000285766	15	94654174
cg14624809	9	7	2.02337	0.388041	5.21433	0.000288022	8	125581189	Body;Body;Body		MTSS1;MTSS1;MTSS1
cg21401219	9	3	1.92014	0.288442	6.65695	0.000288663	3	150803669	TSS1500	Island	MED12L
cg03732295	6	5	-2.28935	0.305019	-7.50559	0.00028938	8	57906837	TSS1500	S_Shore	IMPAD1
cg07323845	9	3	3.73351	0.561238	6.65228	0.000289913	1	11866175	5'UTR;5'UTR;1stExon;1stExon;TSS200;Body	Island	CLCN6;CLCN6;CLCN6;CLCN6;MTHFR;CLCN6
cg21247888	10	6	-3.44008	0.660274	-5.21008	0.000289921	1	25891545	Body		LDLRAP1
cg21093368	11	5	2.61779	0.502807	5.20636	0.000291594	17	8055834	TSS200	Island	PER1
cg25340966	8	3	2.08946	0.278852	7.49307	0.000292044	1	119532195	TSS200	Island	TBX15
cg24699168	9	6	2.17179	0.400659	5.42053	0.000292788	15	100331583	Body		DNM1P46
cg07147383	6	5	1.98175	0.264674	7.4875	0.000293241	17	79497869	Body;Body	S_Shore	FSCN2;FSCN2
cg09915835	9	4	3.49387	0.574025	6.08662	0.000293775	4	115519567	TSS200	Island	UGT8
cg15157312	7	5	-0.969003	0.14603	-6.63562	0.000294413	13	54740236
cg04907523	8	3	3.31087	0.442511	7.48201	0.000294423	1	213124896	Body;5'UTR;5'UTR	Island	VASH2;VASH2;VASH2
cg08615567	7	3	2.84833	0.319304	8.92043	0.000294855	10	125651621	TSS200	S_Shore	CPXM2
cg07574575	8	3	-3.02888	0.40494	-7.47981	0.0002949	3	47578702
cg05911610	8	3	3.80177	0.508291	7.47951	0.000294963	3	131221850	TSS200	Island	MRPL3
cg26801014	9	3	4.07501	0.614357	6.63296	0.000295141	11	88241769	Body;Body	Island	GRM5;GRM5
cg13779693	8	4	-3.3902	0.511361	-6.62975	0.000296019	21	27479194	Body;Body;Body;Body;Body;Body;Body;Body;Body;Body		APP;APP;APP;APP;APP;APP;APP;APP;APP;APP
cg17125688	10	4	1.51151	0.265411	5.69499	0.000296183	2	20646181	TSS1500	N_Shore	RHOB
cg00537805	8	5	-2.65153	0.436335	-6.07683	0.000296966	19	51015704	TSS1500;TSS1500;TSS1500;TSS1500;TSS1500;Body;Body	S_Shore	JOSD2;JOSD2;JOSD2;JOSD2;JOSD2;ASPDH;ASPDH
cg26451575	9	4	3.37606	0.55573	6.07501	0.000297566	7	26240675	TSS1500;TSS1500;TSS1500;TSS1500	Island	CBX3;HNRNPA2B1;CBX3;HNRNPA2B1
cg24545253	8	3	-2.19683	0.294577	-7.45758	0.000299756	5	57376679
cg14297634	9	6	-3.62144	0.670247	-5.40314	0.000300081	17	75637176
cg19137511	8	5	-2.98907	0.492647	-6.06736	0.000300091	22	23054227
cg24479027	10	4	3.99861	0.703454	5.68426	0.000300239	17	1012576	Body;TSS1500;Body	Island	ABR;ABR;ABR
cg27570354	8	5	-3.31011	0.545853	-6.0641	0.000301176	1	228115432	Body	S_Shelf	WNT9A
cg14986386	9	6	1.71061	0.316886	5.39819	0.000302194	5	68626145		N_Shelf
cg16085649	7	4	-1.311	0.198428	-6.60693	0.000302354	15	86186011	Body;Body		AKAP13;AKAP13
cg02694925	7	7	1.51965	0.267604	5.67872	0.000302359	18	77904435	TSS1500;TSS1500	N_Shore	LOC100130522;LOC100130522
cg05230759	6	3	-1.83318	0.156336	-11.7259	0.000302549	11	117049249	TSS1500	N_Shore	SIDT2
cg12114661	9	3	4.21226	0.637806	6.60429	0.000303094	2	219232332	Body;Body	N_Shore	CATIP;CATIP-AS1
cg26259537	8	4	1.89302	0.286649	6.60397	0.000303186	7	27209247	TSS200	Island	MIR196B
cg20788002	9	4	-3.8682	0.638752	-6.05587	0.00030393	9	139061815
cg18579447	7	3	-2.19828	0.248015	-8.8635	0.000303949	4	100815442	5'UTR;Body		MAPKSP1;MAPKSP1
cg07782241	6	4	2.22552	0.25135	8.85428	0.000305453	8	40731315	5'UTR;5'UTR		ZMAT4;ZMAT4
cg08036399	6	3	-1.68935	0.14462	-11.6813	0.000307089	7	32336585		N_Shore
cg14776114	8	4	2.15489	0.327009	6.58971	0.000307232	6	126069223		Island
cg20555481	11	6	2.35819	0.471348	5.00307	0.000307725	19	13875430	1stExon;1stExon	Island	MRI1;MRI1
cg00817870	8	4	2.11994	0.321925	6.5852	0.000308526	12	65153201	5'UTR;1stExon	Island	GNS;GNS
cg14669379	7	4	5.28021	0.711942	7.41662	0.000308949	1	112058559	Body	Island	ADORA3
cg15362708	9	3	-3.65333	0.555111	-6.58127	0.000309659	16	15609186	Body;Body		C16orf45;C16orf45
cg06885189	9	4	2.99422	0.495884	6.03815	0.00030996	5	145236203
cg06521960	8	5	-2.09617	0.347168	-6.0379	0.000310047	16	1220382	Body;Body	N_Shore	CACNA1H;CACNA1H
cg19251740	7	3	0.84301	0.0955182	8.82565	0.00031018	1	11796168	5'UTR;1stExon;1stExon;5'UTR;5'UTR;5'UTR;5'UTR;1stExon;1stExon;1stExon	Island	AGTRAP;AGTRAP;AGTRAP;AGTRAP;AGTRAP;AGTRAP;AGTRAP;AGTRAP;AGTRAP;AGTRAP
cg11475420	6	3	-0.700435	0.0601449	-11.6458	0.000310759	21	31663266	TSS1500		KRTAP25-1
cg02602957	9	6	2.42002	0.449958	5.37832	0.000310833	3	49750064	Body		RNF123
cg24204556	4	4	1.68169	0.0878272	19.1477	0.00031108	22	22222030	TSS200;TSS200	Island	MAPK1;MAPK1
cg09260653	10	5	2.30976	0.429579	5.3768	0.000311505	16	1486064	Body	N_Shore	CCDC154
cg21615663	8	4	1.63123	0.248136	6.57393	0.000311784	16	19727911	5'UTR;5'UTR	N_Shore	IQCK;C16orf88
cg23213951	7	3	-2.59364	0.294564	-8.80499	0.000313646	1	17551678	Body		PADI1
cg22745570	12	5	-3.9298	0.787329	-4.99131	0.000313846	8	146119611	5'UTR;5'UTR		ZNF250;ZNF250
cg06329225	8	4	-1.2237	0.186357	-6.56643	0.000313972	6	44244469	3'UTR	Island	TMEM151B
cg14043643	6	3	-1.40825	0.159975	-8.80296	0.000313988	4	130263930
cg12861034	7	4	0.906848	0.12264	7.39442	0.000314068	17	38347816	Body	S_Shore	RAPGEFL1
cg04846432	8	3	1.63323	0.220925	7.39266	0.000314477	3	186965021	3'UTR;Body;Body		MASP1;MASP1;MASP1
cg00240880	9	4	-3.12509	0.518771	-6.02403	0.00031486	20	43343233	TSS1500		WISP2
cg20338300	9	5	3.65911	0.648067	5.6462	0.000315124	2	56411534	1stExon;5'UTR	Island	CCDC85A;CCDC85A
cg21954109	9	6	0.454874	0.0847377	5.36803	0.000315408	4	6675619	TSS1500	N_Shore	LOC93622
cg00036011	3	4	2.64748	0.138942	19.0546	0.000315635	6	26271718	TSS200;TSS1500	N_Shore	HIST1H3G;HIST1H2BI
cg13674885	10	6	3.19097	0.619006	5.15499	0.000315783	19	19649041	TSS200	Island	CILP2
cg09253800	4	4	-4.78998	0.41309	-11.5955	0.000316056	3	21880914
cg22683010	8	4	-3.37389	0.514481	-6.55785	0.000316498	2	2570283
cg01182690	4	3	2.87165	0.0511273	56.1667	0.000316837	12	42719544	TSS1500;TSS1500;TSS1500;TSS1500;5'UTR;TSS1500;TSS1500;TSS1500;TSS1500	N_Shore	PPHLN1;PPHLN1;PPHLN1;PPHLN1;ZCRB1;PPHLN1;PPHLN1;PPHLN1;PPHLN1
cg12014646	9	5	-1.16817	0.207051	-5.64194	0.000316838	15	48013875	5'UTR;5'UTR;5'UTR;5'UTR;5'UTR;5'UTR	S_Shelf	SEMA6D;SEMA6D;SEMA6D;SEMA6D;SEMA6D;SEMA6D
cg22411872	9	4	-3.14669	0.522879	-6.018	0.000316976	20	25300733	Body;Body		ABHD12;ABHD12
cg27429195	5	3	0.542242	0.0285013	19.0252	0.000317091	10	1602108	Body		ADARB2
cg06479808	9	6	0.742921	0.13851	5.36365	0.00031738	9	131790695	TSS200;TSS200;TSS200	S_Shore	SH3GLB2;SH3GLB2;SH3GLB2
cg11572973	7	7	-1.30144	0.230757	-5.63987	0.000317674	16	19342365
cg03113700	8	3	1.93323	0.262042	7.37753	0.000318026	22	45664617		Island
cg26537323	8	5	-2.02347	0.336514	-6.01303	0.000318734	6	32014059	TSS200;Body		TNXB;TNXB
cg14182166	10	7	1.31388	0.26378	4.98095	0.000319347	1	40508568	5'UTR;5'UTR	S_Shore	CAP1;CAP1
cg02557755	9	3	2.86461	0.43762	6.54587	0.000320063	7	2595334	TSS200	Island	C7orf27
cg05742082	6	4	1.91689	0.218681	8.76571	0.000320361	12	129636122	Body		TMEM132D
cg20322908	6	3	-1.53654	0.133062	-11.5476	0.000321205	14	69682251	5'UTR;Body;Body;Body;Body;Body;Body		EXD2;EXD2;EXD2;EXD2;EXD2;EXD2;EXD2
cg19554564	9	4	-3.49465	0.581871	-6.00589	0.000321278	15	25486613	TSS1500		SNORD115-39
cg24577594	8	4	-1.91658	0.293063	-6.53985	0.000321872	1	230240631	Body		GALNT2
cg01499998	8	3	2.47686	0.336664	7.35708	0.000322899	20	25590421
cg24202131	9	7	1.04111	0.202615	5.13836	0.000324062	18	34855482	Body;Body;Body;Body	S_Shore	BRUNOL4;BRUNOL4;BRUNOL4;BRUNOL4
cg18948488	8	5	-2.08275	0.347247	-5.99789	0.000324154	10	102998081	Body	S_Shore	FLJ41350
cg12343101	6	3	3.43562	0.298482	11.5103	0.000325281	5	171778920	Body;Body		SH3PXD2B;SH3PXD2B
cg16498237	7	4	-2.79037	0.37983	-7.34636	0.000325486	8	98577662
cg04891490	8	4	0.798576	0.122359	6.52651	0.00032592	5	16834465	Body		MYO10
cg22054918	8	3	1.56878	0.213666	7.3422	0.000326497	4	81123613	Body;Body	Island	PRDM8;PRDM8
cg07936585	8	5	-1.76261	0.294203	-5.99113	0.000326608	2	238472405
cg13850233	6	4	-2.42445	0.277714	-8.73002	0.000326613	4	185198671
cg25468350	10	3	-4.24395	0.708522	-5.98987	0.000327068	19	39068844	ExonBnd;ExonBnd;Body;Body		RYR1;RYR1;RYR1;RYR1
cg01822614	8	4	-2.30695	0.353691	-6.5225	0.000327146	19	2819670	TSS1500	Island	ZNF554
cg06779110	8	5	1.71083	0.285674	5.98873	0.000327484	14	29243173	Body;Body	N_Shore	C14orf23;C14orf23
cg09141038	7	3	0.63456	0.0727374	8.72399	0.000327683	17	62502266	1stExon;TSS1500;5'UTR	Island	DDX5;CCDC45;DDX5
cg24779843	7	5	-1.73698	0.266408	-6.52002	0.000327909	1	153958889	TSS1500;TSS200;TSS200		RAB13;RAB13;RAB13
cg26217814	6	4	1.99731	0.229044	8.72019	0.000328359	2	79252152	TSS1500;TSS1500;TSS1500		REG3G;REG3G;REG3G
cg05641147	6	3	-1.46298	0.127563	-11.4686	0.000329919	5	31519240	Body;Body		DROSHA;DROSHA
cg26467631	9	6	1.63456	0.306337	5.33582	0.00033021	2	127826083	Body;Body;Body;Body;Body;Body;Body;Body;Body;Body		BIN1;BIN1;BIN1;BIN1;BIN1;BIN1;BIN1;BIN1;BIN1;BIN1
cg19935171	10	4	4.27586	0.762285	5.60927	0.000330333	2	39893078	1stExon;5'UTR;5'UTR	N_Shore	TMEM178;TMEM178;TMEM178
cg14358169	8	3	1.82616	0.249266	7.32616	0.000330426	15	89905514		Island
cg04483190	9	5	-2.41817	0.431184	-5.60822	0.000330775	2	239418008
cg19463010	7	5	2.73179	0.419619	6.51016	0.000330958	1	2152330
cg24183187	9	5	-1.20591	0.215345	-5.59991	0.000334312	11	2156461	TSS1500;Body;Body;Body;Body	N_Shelf	MIR483;INS-IGF2;IGF2;IGF2;IGF2
cg19254830	8	3	-1.22261	0.167288	-7.30844	0.000334832	3	105088263	Body	Island	ALCAM
cg06870764	6	4	2.35505	0.271191	8.6841	0.000334871	1	110333590
cg21396933	9	6	2.52808	0.47468	5.32586	0.000334933	20	15965971	Body;Body;Body		LOC613266;MACROD2;MACROD2
cg18495223	7	3	-3.32874	0.383661	-8.67626	0.000336305	5	64858312	5'UTR;5'UTR;TSS1500;TSS1500;TSS1500;TSS1500	N_Shore	CENPK;CENPK;PPWD1;PPWD1;PPWD1;PPWD1
cg26373733	7	3	0.614245	0.0708664	8.66764	0.00033789	6	157041268		Island
cg21052325	6	4	1.9293	0.222618	8.66642	0.000338116	12	131589435	Body		GPR133
cg19203166	8	6	2.97418	0.532086	5.58967	0.000338725	11	2910798	Body;5'UTR	S_Shelf	SLC22A18AS;SLC22A18AS
cg02639106	8	3	0.37388	0.0512699	7.29237	0.000338886	9	131873958	TSS1500;TSS1500;TSS200;Body;Body;Body;Body;Body	Island	CRAT;CRAT;PPP2R4;PPP2R4;PPP2R4;PPP2R4;PPP2R4;PPP2R4
cg17333051	7	4	-2.69769	0.370058	-7.28991	0.000339511	19	2783644	TSS1500	N_Shore	SGTA
cg12303312	4	4	-4.96235	0.435889	-11.3844	0.000339539	11	8737012	Body;Body;Body		ST5;ST5;ST5
cg09281067	11	3	4.34825	0.778328	5.58666	0.000340036	9	123476816	TSS200	Island	MEGF9
cg25434223	10	3	3.98853	0.66986	5.95427	0.000340345	19	11591491	5'UTR;1stExon;1stExon;5'UTR	Island	ELAVL3;ELAVL3;ELAVL3;ELAVL3
cg26101070	7	4	-1.21148	0.166362	-7.2822	0.000341482	14	24950792	Body		LOC101927045
cg25358903	12	5	-3.03201	0.61367	-4.94078	0.000341637	10	11950051
cg11461825	10	6	-2.63948	0.517151	-5.10388	0.000341965	10	134796949
cg15198739	8	3	0.296318	0.0407291	7.27534	0.000343244	22	26908541	TSS200;TSS200	Island	TFIP11;TFIP11
cg19005955	6	4	-1.42619	0.165093	-8.63869	0.00034328	5	132938694	Body		FSTL4
cg01856634	12	7	2.11998	0.451404	4.69643	0.000343504	11	3876754	TSS200	Island	STIM1
cg09462445	11	5	3.39543	0.665823	5.0996	0.000344262	2	217559131	Body	Island	IGFBP5
cg26084529	5	4	0.943423	0.0831641	11.3441	0.000344269	4	155664993	TSS200	Island	LRAT
cg26732687	10	7	2.45275	0.496911	4.93599	0.000344405	2	219432171	TSS1500;TSS1500;TSS1500;TSS1500;5'UTR	N_Shore	RQCD1;RQCD1;RQCD1;RQCD1;USP37
cg09528988	9	8	1.76037	0.356653	4.93581	0.000344508	5	55033758	TSS200;TSS200;TSS200	Island	DDX4;DDX4;DDX4
cg26098401	8	3	-2.68335	0.36926	-7.26683	0.000345448	1	45083278	Body	Island	RNF220
cg27391512	8	4	3.23772	0.501017	6.4623	0.000346219	22	18593586	1stExon;5'UTR;1stExon;5'UTR	Island	TUBA8;TUBA8;TUBA8;TUBA8
cg06882198	4	3	-1.28626	0.113551	-11.3276	0.00034623	15	34225407	Body		AVEN
cg16405637	9	5	4.61343	0.827928	5.57225	0.000346377	4	42399703	TSS200	Island	SHISA3
cg11591813	8	4	-2.31032	0.357553	-6.46147	0.000346491	17	59458263	Body;Body		BCAS3;BCAS3
cg08008810	11	6	1.82195	0.369452	4.9315	0.000347018	9	132093886
cg25716820	9	4	-2.47333	0.416773	-5.93449	0.00034798	19	3295708	3'UTR	S_Shelf	BRUNOL5
cg23925773	7	4	-3.05565	0.421129	-7.25585	0.00034831	15	99450094	Body;Body		IGF1R;IGF1R
cg07526763	8	6	-3.24151	0.582674	-5.56316	0.000350448	9	140485720	TSS1500	Island	ZMYND19
cg13122390	8	4	-0.959944	0.148873	-6.44806	0.000350912	22	24129041	TSS200;TSS200	N_Shore	SMARCB1;SMARCB1
cg27515746	6	3	0.16779	0.0148654	11.2873	0.000351074	1	65885965	TSS1500;TSS1500;TSS1500;TSS1500;TSS200;TSS200	Island	LEPR;LEPR;LEPR;LEPROT;LEPROT;LEPROT
cg18430895	9	3	1.65328	0.256489	6.4458	0.000351664	5	10485607
cg04268813	9	7	2.04644	0.402375	5.08589	0.000351723	2	42566404
cg08616681	11	6	2.16891	0.440591	4.92272	0.000352185	16	718778	Body	Island	RHOT2
cg16531061	11	9	2.17298	0.473212	4.59198	0.000352543	X	152830861	Body;Body		ATP2B3;ATP2B3
cg10853012	6	3	1.30639	0.115957	11.2661	0.000353654	15	81271798	ExonBnd;Body;Body;Body		MESDC2;MESDC2;MESDC2;MESDC2
cg05922456	10	7	2.75441	0.559831	4.92007	0.000353765	15	77860052
cg21210090	6	3	0.90834	0.0806367	11.2646	0.000353842	4	15704429	TSS200	N_Shore	BST1
cg02130354	6	3	3.34312	0.296799	11.2639	0.000353928	20	3176030	Body		DDRGK1
cg03771099	8	4	-3.98984	0.619851	-6.43676	0.000354685	1	1917911	Body		KIAA1751
cg04227237	10	4	1.98452	0.357326	5.5538	0.000354689	6	52529066	TSS200;TSS200	Island	LOC730101;LOC730101
cg08368441	11	4	3.5126	0.664593	5.28535	0.000354914	2	187454613	TSS200;TSS200	Island	ITGAV;ITGAV
cg15660681	7	3	-2.51495	0.293262	-8.57576	0.000355357	10	17686075	TSS200	N_Shore	STAM
cg05242491	9	5	1.05924	0.190831	5.55068	0.000356119	5	124331782
cg25833133	8	3	-1.97555	0.273443	-7.22472	0.000356584	3	148441582	5'UTR;5'UTR;5'UTR;5'UTR		AGTR1;AGTR1;AGTR1;AGTR1
cg06940847	7	3	-2.47058	0.288358	-8.56774	0.000356931	3	158459500
cg09026568	7	6	-2.13414	0.361088	-5.9103	0.000357574	22	50625225	5'UTR	Island	TRABD
cg19056772	8	6	-2.26167	0.407697	-5.54744	0.000357605	17	7341616	TSS1500	N_Shore	FGF11
cg24100506	10	7	4.81168	0.979461	4.91258	0.000358258	3	44903551	1stExon	Island	TMEM42
cg13523984	9	5	3.04676	0.549385	5.54576	0.000358382	12	122866321	5'UTR;5'UTR;5'UTR		CLIP1;CLIP1;CLIP1
cg10575320	10	3	3.67128	0.621503	5.9071	0.000358863	2	27651387	TSS200	Island	NRBP1
cg07900786	8	7	-1.36093	0.257876	-5.27746	0.000358948	7	45151525	TSS1500;TSS1500;TSS1500	Island	TBRG4;TBRG4;TBRG4
cg25447091	8	4	2.48299	0.386825	6.41891	0.000360742	3	128997352	TSS1500;TSS1500	N_Shore	C3orf37;C3orf37
cg02854531	6	4	-1.00127	0.117164	-8.54588	0.000361267	21	43189149		S_Shore
cg06744351	11	9	2.59891	0.567607	4.57871	0.000361952	2	224681919	Body;Body;Body		AP1S3;AP1S3;AP1S3
cg07334926	7	4	-0.344367	0.0478285	-7.20004	0.000363304	13	66583583
cg14663951	10	6	3.13632	0.619496	5.06269	0.000364738	1	41024617
cg27099023	8	4	0.615087	0.0960006	6.40711	0.000364806	1	245133266	Body;TSS1500;TSS1500;TSS1500;1stExon;5'UTR	Island	LOC101928068;EFCAB2;EFCAB2;EFCAB2;EFCAB2;EFCAB2
cg01574663	10	5	4.59491	0.872639	5.26553	0.000365147	16	22825769	TSS200	Island	HS3ST2
cg05694926	11	7	1.76567	0.370102	4.77078	0.000365519	20	44636682	TSS1500	N_Shelf	MMP9
cg04992974	6	3	-0.522921	0.0468128	-11.1705	0.000365604	10	1334207	Body		ADARB2
cg18581621	6	3	2.70036	0.241774	11.1689	0.0003658	6	19322040
cg14339214	4	3	-1.46585	0.028044	-52.2696	0.000365816	3	189662007
cg26892394	8	4	3.55175	0.554762	6.40229	0.000366483	7	87563573	TSS200;TSS200;TSS200;TSS200;TSS200	Island	ADAM22;ADAM22;ADAM22;ADAM22;ADAM22
cg08595690	11	6	3.12704	0.638332	4.89876	0.00036671	12	81227378	TSS1500;Body		MIR617;LIN7A
cg22802253	9	4	-2.97438	0.505325	-5.88608	0.00036747	19	3123192	3'UTR	S_Shore	GNA11
cg05899824	7	3	-3.50996	0.412395	-8.51115	0.000368282	X	71537665
cg12404462	3	4	0.344557	0.00661656	52.0749	0.000368555	2	239490640
cg04955791	7	3	2.97794	0.349956	8.50947	0.000368627	6	152959047	TSS1500;TSS1500	S_Shore	SYNE1;SYNE1
cg13254937	8	3	-2.84772	0.396586	-7.18058	0.000368703	2	97461529	Body		CNNM4
cg15604953	9	4	-4.04276	0.687345	-5.8817	0.000369293	1	226078135	TSS1500	S_Shelf	LEFTY1
cg26777760	6	3	1.76089	0.15817	11.1329	0.000370438	X	132092564	Body;Body	Island	HS6ST2;HS6ST2
cg20394206	7	3	1.13942	0.134062	8.4992	0.000370735	5	14130240
cg21237591	8	3	-1.78535	0.248968	-7.17103	0.000371389	11	2162510	Body;Body;5'UTR;Body;TSS200	S_Shore	IGF2AS;INS-IGF2;IGF2;IGF2AS;IGF2
cg26912910	8	4	-2.34947	0.367793	-6.38801	0.0003715	3	114215569	Body;Body;5'UTR;5'UTR;5'UTR;5'UTR;5'UTR;5'UTR		LOC101929754;ZBTB20;ZBTB20;ZBTB20;ZBTB20;ZBTB20;ZBTB20;ZBTB20
cg16974014	12	5	-2.54073	0.51949	-4.89081	0.000371667	22	22007515	TSS200	S_Shore	MIR130B
cg10954740	7	4	-1.24049	0.173017	-7.16978	0.000371743	8	110982709	Body	N_Shelf	KCNV1
cg03682872	11	4	2.92235	0.556504	5.25126	0.000372711	6	158402912	TSS200	Island	SYNJ2
cg06693487	7	3	3.73511	0.440151	8.48598	0.000373469	3	174159416		S_Shore
cg04196085	7	3	2.44915	0.288705	8.48322	0.000374044	19	6535860	3'UTR	S_Shore	TNFSF9
cg06593560	6	3	-2.3873	0.215021	-11.1026	0.000374386	6	149140483	Body		UST
cg14307853	6	5	-1.29707	0.181166	-7.15954	0.000374647	9	91924749	TSS1500	N_Shore	CKS2
cg15726421	7	5	3.95237	0.619592	6.37898	0.000374709	5	32724855	Body;Body;Body		NPR3;NPR3;NPR3
cg13647447	10	10	1.47025	0.322343	4.56113	0.000374812	8	120981162	Body;Body		DEPTOR;DEPTOR
cg25647092	6	3	1.53168	0.138076	11.0931	0.000375642	10	121360697		S_Shelf
cg22597340	10	4	1.81989	0.330347	5.50902	0.000375777	4	3208678	Body		HTT
cg15949728	7	4	-0.920501	0.128662	-7.15444	0.000376107	X	21951241
cg23868068	10	7	1.57729	0.323086	4.88194	0.000377283	10	92535275	Body;Body;Body		HTR7;HTR7;HTR7
cg02662823	7	3	-2.76759	0.326909	-8.46592	0.000377664	20	52645551	Body		BCAS1
cg16768850	7	3	-4.9043	0.579436	-8.46392	0.000378086	11	76397220	Body		GUCY2E
cg19089201	10	5	5.62298	1.07335	5.23872	0.000379498	7	45002287	3'UTR	Island	MYO1G
cg23190711	5	3	-2.19897	0.122936	-17.8871	0.000381055	12	48294379	Body;5'UTR;5'UTR		VDR;VDR;VDR
cg27639133	6	3	-1.73165	0.156685	-11.0518	0.00038114	17	2651635	TSS200	N_Shore	MIR1253
cg07095459	8	3	3.3674	0.471927	7.13544	0.000381593	8	53626238	5'UTR;5'UTR	Island	RB1CC1;RB1CC1
cg19678561	8	4	-2.14798	0.337771	-6.35929	0.00038182	7	129252859	5'UTR	S_Shore	NRF1
cg07865580	6	3	-0.466143	0.042201	-11.0458	0.000381947	X	47518238	Body;TSS200;Body;1stExon	Island	LOC100133957;LOC100133957;UXT;UXT
cg22763739	8	4	-3.96337	0.623398	-6.35769	0.000382404	20	34190196	Body	Island	FER1L4
cg01523640	9	6	3.10169	0.592695	5.2332	0.000382527	10	49498790
cg03235923	9	6	3.62698	0.693385	5.23083	0.000383836	7	56673189
cg04379055	8	3	-2.97159	0.417124	-7.12398	0.000384945	17	77173076	5'UTR		HRNBP3
cg24523322	7	3	2.89412	0.343295	8.43043	0.000385227	1	1023281	Body	Island	C1orf159
cg22417398	7	4	-2.3599	0.331371	-7.12163	0.000385637	11	65293094	Body;Body	S_Shore	SCYL1;SCYL1
cg25875213	7	3	2.67309	0.317202	8.42709	0.000385947	19	38183055	5'UTR;1stExon	Island	ZNF781;ZNF781
cg14543998	7	3	1.95366	0.23189	8.42497	0.000386405	20	3220719		Island
cg11653864	8	5	1.77184	0.303411	5.83973	0.000387264	X	47509884	5'UTR;1stExon;1stExon;5'UTR	Island	ELK1;ELK1;ELK1;ELK1
cg08879722	8	3	-1.72689	0.242704	-7.11521	0.000387537	14	51796104
cg19113603	8	3	4.7878	0.673009	7.11403	0.000387887	9	130692917	Body	Island	PIP5KL1
cg17950023	5	3	-1.33902	0.0753095	-17.7803	0.00038791	19	49519313	3'UTR	N_Shore	LHB
cg03260785	8	4	4.18714	0.660213	6.3421	0.000388154	9	100395621	5'UTR;TSS200;1stExon	Island	TSTD2;NCBP1;TSTD2
cg00714762	5	5	-1.49931	0.178168	-8.41515	0.000388536	17	40021969	TSS1500	S_Shore	KLHL11
cg00090787	11	8	1.341	0.289568	4.63103	0.000388837	15	66795345	Body;TSS200;TSS1500		RPL4;SNORD16;SNORD18B
cg06258834	9	3	1.02472	0.161625	6.34009	0.000388902	19	51487136	5'UTR;1stExon;TSS200		KLK7;KLK7;KLK7
cg05994155	7	3	-2.43124	0.288978	-8.41323	0.000388955	14	23291773		Island
cg15713378	8	4	1.40744	0.222108	6.33672	0.000390159	10	709839	Body;Body	N_Shelf	DIP2C;C10orf108
cg25836499	8	5	2.08621	0.357681	5.83261	0.000390406	12	131479052	TSS1500;TSS1500;Body		LACAT8;LACAT8;ADGRD1
cg08653975	11	7	1.95793	0.41367	4.73306	0.000391181	3	179537897	Body;Body;Body;Body;Body;Body;Body;Body		PEX5L;PEX5L;PEX5L;PEX5L;PEX5L;PEX5L;PEX5L;PEX5L
cg02593440	7	5	1.9466	0.307331	6.3339	0.000391217	17	37820333	3'UTR;3'UTR;3'UTR;TSS1500	N_Shelf	STARD3;STARD3;STARD3;TCAP
cg19270768	9	5	-3.99878	0.730142	-5.47671	0.000391832	17	43462526
cg27319016	6	4	-0.982524	0.116975	-8.39943	0.000391978	5	115380392
cg04643653	7	3	-1.04909	0.124946	-8.39636	0.000392655	4	11373980		S_Shelf
cg16945633	9	4	1.16687	0.200314	5.8252	0.000393708	12	133170342		S_Shore
cg06547513	6	3	-2.17422	0.259105	-8.39126	0.000393782	5	173042843	Body;Body	N_Shore	BOD1;BOD1
cg16431278	10	6	1.80872	0.360748	5.0138	0.000393872	2	98552787	Body		TMEM131
cg12544557	12	7	1.9354	0.418565	4.62388	0.000394151	17	39019545	Body	Island	KRT12
cg22799420	9	5	-1.98949	0.363605	-5.47155	0.000394465	14	102028994	3'UTR;1stExon	Island	DIO3;DIO3
cg21972575	8	3	1.75419	0.247367	7.09143	0.00039466	12	52225604	5'UTR;1stExon		FIGNL2;FIGNL2
cg19130626	11	6	1.71558	0.353341	4.8553	0.000394679	12	11708829	Body		LINC01252
cg01823238	4	4	-3.41631	0.19327	-17.6763	0.000394741	X	7895754	5'UTR;TSS1500;1stExon	S_Shore	PNPLA4;PNPLA4;PNPLA4
cg25829531	6	4	-1.19019	0.14191	-8.38687	0.000394753	20	2648594		S_Shelf
cg06960348	8	4	2.8081	0.44402	6.32426	0.000394849	9	130213746	TSS1500;TSS200;TSS200;TSS200;TSS200	Island	LRSAM1;LRSAM1;LRSAM1;LRSAM1;RPL12
cg22821026	4	3	1.86031	0.0369864	50.2971	0.000395054	1	155108104	TSS200;TSS200;TSS200	Island	RAG1AP1;RAG1AP1;RAG1AP1
cg10943955	8	5	-1.09088	0.187424	-5.8204	0.000395859	16	2081446	Body;Body	S_Shelf	SLC9A3R2;SLC9A3R2
cg08329647	7	3	0.65329	0.0779552	8.38033	0.000396208	19	42489545	Body;Body;Body		ATP1A3;ATP1A3;ATP1A3
cg10218490	7	4	-1.13872	0.16075	-7.08378	0.000396981	7	142495098		Island
cg08266092	8	4	-0.786976	0.12455	-6.31856	0.000397019	19	58949477	Body	N_Shore	ZNF132
cg16821446	9	9	-1.86738	0.395277	-4.72422	0.000397463	13	88326244	5'UTR	N_Shore	SLITRK5
cg18796458	8	3	3.44391	0.486363	7.08094	0.000397848	19	2308423	TSS1500	S_Shore	LINGO3
cg12509933	5	3	-2.52339	0.143192	-17.6225	0.000398344	2	42398315	TSS1500;Body;Body	S_Shore	LOC102723824;EML4;EML4
cg05162585	6	6	-1.24909	0.19788	-6.31239	0.000399379	16	1470503	Body	Island	C16orf91
cg15975865	8	4	3.602	0.570725	6.31127	0.000399809	2	127413831	5'UTR;1stExon;5'UTR;1stExon	Island	GYPC;GYPC;GYPC;GYPC
cg09400123	6	3	-2.666	0.244249	-10.9151	0.000400057	16	29324046	Body		RUNDC2C
cg03119829	8	3	-0.452875	0.0640282	-7.07307	0.000400263	1	64170964
cg11612617	7	4	-1.29332	0.182855	-7.07293	0.000400305	12	102872937	Body;Body;Body;TSS1500		IGF1;IGF1;IGF1;IGF1
cg19045427	10	6	1.12886	0.225617	5.00344	0.000400355	11	361221
cg09302671	8	4	1.44373	0.228837	6.30898	0.000400689	2	16847218	TSS200		FAM49A
cg22814714	9	4	3.28516	0.565508	5.80922	0.000400927	7	100404066	Body		EPHB4
cg11386686	8	5	2.45036	0.421863	5.80844	0.000401284	1	203274497	TSS200	Island	BTG2
cg25697823	9	3	3.31735	0.526058	6.30605	0.000401819	12	14922559		N_Shore
cg18481287	6	5	1.70507	0.241339	7.06506	0.000402734	4	75033067	Body		MTHFD2L
cg16497424	9	3	1.00589	0.159631	6.30135	0.00040364	10	135191798	TSS1500;TSS1500;TSS1500	Island	PAOX;PAOX;PAOX
cg05345152	8	5	2.16991	0.373952	5.80263	0.000403951	1	246664003	Body		SMYD3
cg04382220	7	4	-1.60426	0.227204	-7.06086	0.000404036	6	170894929	TSS1500;TSS1500;TSS1500;TSS1500;TSS1500;TSS1500	S_Shore	PDCD2;PDCD2;PDCD2;PDCD2;PDCD2;PDCD2
cg26466505	10	5	2.16305	0.416365	5.19507	0.000404164	20	34117225	Body;5'UTR		C20orf173;C20orf173
cg18051461	7	4	3.16338	0.448171	7.05842	0.000404796	17	1958073	TSS1500	Island	HIC1
cg25536072	10	4	1.0754	0.197266	5.45154	0.000404854	7	5085441	TSS200;TSS200;TSS200	Island	RBAK-RBAKDN;RBAK;RBAK
cg04574764	5	4	-2.40744	0.221271	-10.8801	0.000405094	1	56184657
cg12257170	10	5	0.304757	0.0586834	5.19325	0.000405235	19	2222026	Body	S_Shelf	DOT1L
cg23036605	10	6	1.86736	0.373819	4.99537	0.000405482	13	80164055
cg08423420	9	3	4.43255	0.704328	6.29331	0.000406778	9	138371492	TSS200	Island	KIAA0649
cg15532942	9	4	-2.37952	0.410658	-5.79442	0.000407749	18	77220712	Body;Body;Body;Body;Body	N_Shore	NFATC1;NFATC1;NFATC1;NFATC1;NFATC1
cg16924010	8	6	0.62965	0.115618	5.44595	0.000407809	3	194018158		S_Shelf
cg10316877	8	4	-2.53725	0.40335	-6.29045	0.0004079	16	87381436	Body;5'UTR		FBXO31;FBXO31
cg00854006	9	5	3.05566	0.561108	5.44576	0.000407912	19	3557873	TSS1500;TSS1500;TSS1500	Island	C19orf28;C19orf28;C19orf28
cg15014975	6	3	1.59793	0.147131	10.8606	0.000407931	1	25257547	TSS1500;Body	Island	RUNX3;RUNX3
cg02763222	5	3	-2.39866	0.137239	-17.4779	0.000408232	7	123432803
cg11173148	7	3	-2.40145	0.288445	-8.32549	0.000408661	7	157724162	Body;Body;Body;Body;Body		PTPRN2;PTPRN2;PTPRN2;PTPRN2;PTPRN2
cg23358871	7	4	4.04452	0.574011	7.04607	0.000408666	17	78121069	TSS200	Island	EIF4A3
cg09550810	8	4	-3.12537	0.497039	-6.28798	0.000408872	1	61519890		Island
cg18807030	9	4	-2.68031	0.462916	-5.79005	0.000409787	7	931980	Body	Island	C7orf20
cg06783686	8	3	3.24688	0.46107	7.04205	0.000409936	9	6757570	TSS200;TSS200;TSS200;TSS200;TSS200;TSS200;Body	Island	KDM4C;KDM4C;KDM4C;KDM4C;KDM4C;KDM4C;KDM4C
cg09289684	8	3	-2.75404	0.391119	-7.04145	0.000410125	6	90676384	Body;Body		BACH2;BACH2
cg05100596	10	4	4.8275	0.887592	5.43887	0.000411584	16	57318616	TSS200	Island	PLLP
cg12139878	11	6	2.21246	0.458084	4.82981	0.000412119	11	62324558
cg21192065	10	4	3.44756	0.63402	5.43762	0.000412258	2	170683919	TSS200	Island	UBR3
cg01479473	9	3	-2.47042	0.393507	-6.27795	0.000412847	16	1524174	Body;Body	N_Shore	CLCN7;CLCN7
cg12662767	9	3	2.36958	0.377495	6.27713	0.000413173	14	75421955	1stExon;1stExon;1stExon;5'UTR;5'UTR;5'UTR	N_Shore	PGF;PGF;PGF;PGF;PGF;PGF
cg21879241	9	4	-3.6724	0.635124	-5.78217	0.000413489	10	43366622
cg14996783	9	7	2.11905	0.42532	4.98223	0.000413978	7	28996902	1stExon	Island	TRIL
cg12986379	7	4	-3.54076	0.503911	-7.02657	0.000414865	1	99471370	TSS1500;TSS1500;Body	S_Shore	LPPR5;LPPR5;LOC100129620
cg18707489	10	6	3.32202	0.666984	4.98065	0.00041501	14	104690151		Island
cg15135638	10	5	4.89077	0.944806	5.17648	0.000415189	3	183947356	TSS1500	Island	VWA5B2
cg16018285	7	7	-2.04523	0.376516	-5.432	0.000415288	11	102262135
cg20793562	10	3	2.64896	0.458435	5.77826	0.000415343	14	64761288	TSS200;TSS200;5'UTR;5'UTR;Body;Body	S_Shore	ESR2;ESR2;ESR2;ESR2;MIR548AZ;ESR2
cg26189585	6	3	-1.4398	0.133272	-10.8034	0.000416388	19	34855736	TSS1500;TSS1500;5'UTR;5'UTR;1stExon;1stExon	N_Shore	GPI;GPI;GPI;GPI;GPI;GPI
cg17354807	7	4	0.437687	0.0623411	7.02084	0.000416706	6	44280781	Body	Island	AARS2
cg03626739	6	5	0.599274	0.0854217	7.01547	0.000418441	15	91208760		Island
cg12170787	8	4	3.09082	0.493437	6.26386	0.000418502	19	1130965	Body;Body		SBNO2;SBNO2
cg07652096	8	3	-1.54724	0.220649	-7.0122	0.000419499	20	19974832	Body;Body		RIN2;RIN2
cg00230665	11	3	1.22545	0.22594	5.42378	0.000419763	2	197790943	Body	N_Shore	PGAP1
cg02162880	8	4	-1.31282	0.2097	-6.26046	0.000419882	6	10419846	TSS200	Island	TFAP2A
cg12465710	9	7	2.01438	0.405055	4.9731	0.000419995	10	135042885	TSS1500	N_Shore	UTF1
cg07204658	7	3	-2.6305	0.317865	-8.27553	0.00042041	1	160139687	Body		ATP1A4
cg12361311	5	3	4.19149	0.242206	17.3055	0.000420461	20	33680752	TSS200;TSS200	Island	TRPC4AP;TRPC4AP
cg23872487	8	7	2.32541	0.450071	5.16676	0.000421082	8	584296
cg12662530	6	3	0.715095	0.0663867	10.7717	0.000421181	10	64564276	TSS1500	N_Shore	ADO
cg18387260	6	3	-1.36064	0.126327	-10.7708	0.000421317	3	162459139
cg07608621	8	3	2.52287	0.360178	7.00453	0.000421999	18	29598757	1stExon;5'UTR	Island	RNF125;RNF125
cg26046904	5	6	1.21192	0.173065	7.00266	0.000422611	15	90016481	Body;Body		RHCG;RHCG
cg15121053	8	5	-0.593919	0.103063	-5.76269	0.000422803	7	138818439	TSS200;TSS200;TSS200	Island	TTC26;TTC26;TTC26
cg10781704	10	8	1.40634	0.299869	4.68986	0.000422893	10	64905996	Body		NRBF2
cg22444507	7	5	2.4532	0.392345	6.25266	0.000423062	10	7708805	1stExon;1stExon		ITIH5;ITIH5
cg09848096	10	4	1.98359	0.366154	5.41736	0.000423294	10	118928012		Island
cg24144419	8	4	1.16605	0.186567	6.25003	0.000424138	10	104178391	5'UTR;TSS1500	N_Shore	PSD;FBXL15
cg01523865	8	3	-3.40014	0.485882	-6.99787	0.000424182	X	136651179	Body	Island	ZIC3
cg12996720	8	3	-1.17347	0.167727	-6.99628	0.000424706	7	140326300
cg09303884	9	7	2.03547	0.410105	4.9633	0.000426556	22	20745058		N_Shelf
cg17385990	6	3	2.36256	0.220071	10.7354	0.000426736	3	9487053	Body;Body		SETD5;SETD5
cg09646437	7	5	2.87623	0.460764	6.2423	0.000427326	11	27543361	Body;Body;Body;Body;Body		BDNF-AS;BDNF-AS;BDNF-AS;BDNF-AS;BDNF-AS
cg24073994	9	3	-2.94574	0.471932	-6.24187	0.000427507	17	38511770	Body;Body;Body;Body		RARA;RARA;RARA;RARA
cg21176127	11	5	-2.67407	0.538966	-4.96149	0.000427778	14	100795263	Body	Island	C14orf68
cg00560558	9	3	-2.00656	0.32153	-6.24068	0.000427999	14	51907987
cg06144274	8	4	2.21679	0.355222	6.2406	0.000428034	10	15174993	Body		NMT2
cg05936487	10	6	1.61401	0.325348	4.96086	0.000428201	17	29159410	1stExon	Island	ATAD5
cg06077738	8	4	-1.09861	0.176061	-6.23993	0.000428312	3	63872429	5'UTR;5'UTR		ATXN7;ATXN7
cg20479557	7	4	-0.813318	0.116442	-6.98475	0.000428524	1	216978855	TSS200;5'UTR;5'UTR;5'UTR;5'UTR;5'UTR;5'UTR;5'UTR;5'UTR;5'UTR;5'UTR;5'UTR		ESRRG;ESRRG;ESRRG;ESRRG;ESRRG;ESRRG;ESRRG;ESRRG;ESRRG;ESRRG;ESRRG;ESRRG
cg18841159	5	4	-1.16474	0.108616	-10.7234	0.000428595	6	70992041	Body;Body	Island	COL9A1;COL9A1
cg21913582	5	3	-2.65928	0.154695	-17.1905	0.000428884	15	83325743	Body		CPEB1-AS1
cg13077490	11	5	4.01399	0.809321	4.95969	0.000428995	1	10459573	Body	Island	PGD
cg04700253	11	7	2.37001	0.506341	4.68065	0.000429992	8	145269046	Body;Body		MROH1;MROH1
cg25948993	11	3	3.14754	0.582394	5.40448	0.000430478	8	30601878	Body		UBXN8
cg25013327	8	4	2.46696	0.395735	6.23388	0.000430829	3	170075236	TSS1500;TSS1500	Island	SKIL;SKIL
cg04122318	7	6	1.75515	0.305455	5.74601	0.000430962	18	47812228	Body;Body	N_Shore	CXXC1;CXXC1
cg09069290	10	7	3.50742	0.73033	4.80251	0.000431688	22	20745587		N_Shelf
cg17348730	10	4	2.16553	0.400853	5.40231	0.000431698	4	39978343	5'UTR;5'UTR;5'UTR	Island	PDS5A;PDS5A;PDS5A
cg21020089	7	3	0.513668	0.0624639	8.22344	0.000433088	6	41863578	TSS1500	S_Shore	USP49
cg20055230	8	3	-1.53347	0.219978	-6.97099	0.000433129	15	41102374	Body	S_Shelf	ZFYVE19
cg07989985	7	4	-2.29954	0.329955	-6.96926	0.000433713	20	31989394	TSS200;TSS200	Island	CDK5RAP1;CDK5RAP1
cg22806837	11	5	2.7491	0.555126	4.95221	0.000434112	19	58011345	5'UTR;1stExon	Island	ZNF773;ZNF773
cg01744202	9	6	2.8034	0.544804	5.1457	0.000434146	10	81179920	Body		ZCCHC24
cg06151464	5	3	-1.99219	0.116386	-17.1172	0.000434375	2	179278855	Body	S_Shore	MIR548N
cg01347604	8	4	2.56972	0.412798	6.22513	0.000434506	9	100395596	5'UTR;TSS200;1stExon	Island	TSTD2;NCBP1;TSTD2
cg07127401	10	3	3.17026	0.552421	5.73884	0.000434522	12	66218890	5'UTR;5'UTR;5'UTR;5'UTR;1stExon;1stExon;1stExon;1stExon;Body	Island	HMGA2;HMGA2;HMGA2;HMGA2;HMGA2;HMGA2;HMGA2;HMGA2;RPSAP52
cg06038367	8	5	-0.908899	0.158407	-5.73773	0.000435077	16	30198370	Body	S_Shelf	CORO1A
cg12773646	8	4	-3.61319	0.580653	-6.22262	0.000435564	11	1219331		N_Shelf
cg13042918	7	4	-0.735095	0.105563	-6.96357	0.000435639	4	119948542	Body;Body;Body		SYNPO2;SYNPO2;SYNPO2
cg02613381	6	3	3.75111	0.351561	10.6699	0.00043702	16	3188215	Body;Body;Body	N_Shelf	ZNF213;ZNF213;ZNF213
cg19138785	8	3	2.60726	0.374774	6.95689	0.00043791	13	45011039	TSS200;Body	N_Shore	TSC22D1;TSC22D1
cg07340646	4	3	1.2784	0.0267762	47.7438	0.00043841	1	9257013		N_Shore
cg10179661	12	8	1.43229	0.319569	4.48195	0.00043881	12	96821905
cg08241630	11	6	5.37929	1.12248	4.79235	0.000439221	19	1508042	Body	Island	ADAMTSL5
cg12754055	6	3	-1.03203	0.0968524	-10.6557	0.000439285	6	3884655
cg26611563	7	3	-1.30876	0.159701	-8.1951	0.00044018	16	87811412		N_Shore
cg06498720	8	3	3.10915	0.44748	6.94814	0.000440907	2	73147481	Body	Island	EMX1
cg07036730	8	5	0.395564	0.0690837	5.72587	0.000441049	16	2273332	TSS1500	Island	E4F1
cg05943563	8	4	1.93507	0.311684	6.20842	0.000441619	16	88636557	TSS1500	Island	ZC3H18
cg06077797	7	4	3.98131	0.57319	6.94589	0.000441681	6	157801996	TSS1500;TSS1500	Island	ZDHHC14;ZDHHC14
cg20117162	9	3	1.85623	0.299027	6.20757	0.000441983	17	53046268	TSS1500;TSS1500;TSS1500;TSS1500;5'UTR;TSS1500	Island	COX11;COX11;COX11;COX11;STXBP4;COX11
cg19968041	10	6	-3.33963	0.675932	-4.94078	0.000442044	12	133364866	Body	N_Shore	GOLGA3
cg07243817	9	3	-3.91906	0.631459	-6.20636	0.000442506	9	116791037	Body		ZNF618
cg02543556	7	3	-3.0934	0.377909	-8.18558	0.00044259	14	39643445	TSS1500	N_Shore	PNN
cg19692750	9	3	5.03782	0.811926	6.20477	0.00044319	11	64099435
cg24543321	6	7	2.58241	0.451347	5.72156	0.000443236	15	70542763
cg17730402	7	5	2.5208	0.406339	6.20368	0.000443663	5	5652502
cg16212298	9	4	-1.33691	0.233825	-5.71755	0.000445287	19	51051954	Body	Island	LRRC4B
cg24094848	10	8	2.22456	0.477257	4.66115	0.000445436	11	76979334	Body		GDPD4
cg14047734	9	8	2.36879	0.49518	4.78368	0.00044575	17	39142732	5'UTR		KRT40
cg19142181	7	3	-3.54874	0.434274	-8.17166	0.000446147	20	61591066	Body	Island	SLC17A9
cg10979435	10	4	-2.9264	0.544229	-5.37715	0.000446161	11	70013754	Body;Body		ANO1;ANO1
cg17301122	9	5	-3.7074	0.689574	-5.37636	0.00044662	1	2999816	Body;Body	Island	PRDM16;PRDM16
cg04296257	7	3	0.835648	0.102308	8.16795	0.000447099	2	219536679	TSS200;1stExon	Island	STK36;RNF25
cg08616760	8	7	4.66953	0.911053	5.12542	0.000447145	5	178157801	TSS200	Island	ZNF354A
cg16590643	8	4	-1.8552	0.299567	-6.19295	0.000448321	15	42162712	Body		SPTBN5
cg15325759	6	3	-0.475667	0.0448993	-10.5941	0.000449294	X	22050814	TSS200		PHEX
cg03306368	9	3	2.61028	0.421685	6.19013	0.000449558	6	99396091	TSS1500	S_Shore	FBXL4
cg12158535	7	3	4.42372	0.542257	8.15798	0.000449675	14	105857250	Body;Body		PACS2;PACS2
cg09543332	9	6	1.88586	0.368237	5.12131	0.000449829	X	48684558	TSS1500	N_Shore	ERAS
cg10631527	9	4	-2.87365	0.503428	-5.70817	0.000450123	13	26978250	3'UTR		CDK8
cg16852440	9	3	-4.41281	0.713182	-6.18749	0.000450717	2	237570117
cg20407522	6	4	-1.08513	0.133104	-8.15254	0.000451085	1	29240986	5'UTR;5'UTR;TSS200;5'UTR;5'UTR;5'UTR	Island	EPB41;EPB41;EPB41;EPB41;EPB41;EPB41
cg14195119	7	3	-0.774921	0.0950584	-8.15204	0.000451215	12	109316118	Body		SVOP
cg02546208	9	6	3.92718	0.767505	5.11682	0.000452785	12	1100009	TSS1500;TSS1500;TSS1500;TSS1500;TSS1500	Island	ERC1;ERC1;ERC1;ERC1;ERC1
cg06806915	6	5	2.21097	0.319792	6.91377	0.000452906	9	75335524	Body		TMC1
cg13944099	8	5	-1.53971	0.270087	-5.7008	0.000453962	19	40723232	Body	Island	TTC9B
cg15342139	8	3	3.32376	0.481278	6.9061	0.000455635	6	170124938	TSS1500;TSS1500		PHF10;PHF10
cg03601092	7	5	-1.53541	0.248595	-6.17637	0.000455636	22	39101339	TSS1500	N_Shore	GTPBP1
cg22932220	8	4	-1.02073	0.165276	-6.1759	0.000455841	17	49244634	Body;Body;Body;Body;Body	Island	NME2;NME2;NME2;NME1-NME2;NME2
cg03191032	7	3	-3.5725	0.439233	-8.13349	0.000456071	3	186130038
cg25391673	8	3	-2.78239	0.402985	-6.90444	0.000456229	1	153962013	TSS1500	N_Shore	RPS27
cg23754431	7	3	4.01773	0.494053	8.13219	0.000456414	11	69258364		Island
cg24540521	7	7	-2.04016	0.380642	-5.35979	0.000456442	1	151882287	TSS200	Island	THEM4
cg17587039	4	3	-1.38363	0.0296081	-46.7314	0.000457597	X	47077215	TSS1500;TSS1500	Island	CDK16;CDK16
cg04679284	11	4	-3.28503	0.64316	-5.10764	0.000458883	16	10653017	5'UTR		EMP2
cg18487609	9	5	2.93761	0.548548	5.35525	0.00045917	19	18392554	TSS200	Island	JUND
cg24528466	9	5	4.27078	0.797528	5.35502	0.000459309	11	64646512	5'UTR;TSS1500;Body	Island	EHD1;EHD1;EHD1
cg23856299	8	3	2.26361	0.32826	6.89578	0.000459337	19	8555465	Body	Island	PRAM1
cg04873202	8	5	1.21722	0.213907	5.6904	0.000459441	8	73943060	Body;Body		TERF1;TERF1
cg01275521	8	7	2.90339	0.568535	5.1068	0.000459443	17	73559562	Body;Body;Body	Island	LLGL2;LLGL2;LLGL2
cg05441941	9	8	3.81921	0.801488	4.76515	0.00046006	16	873598		Island
cg26073212	7	4	-1.12224	0.162793	-6.89363	0.000460114	16	50057661	TSS1500;TSS1500;TSS1500;TSS1500	N_Shore	CNEP1R1;CNEP1R1;CNEP1R1;CNEP1R1
cg00782369	10	4	-2.2089	0.412622	-5.35332	0.000460337	12	110282936		N_Shore
cg24214214	7	3	-1.68283	0.207509	-8.10968	0.000462395	17	7210228	TSS1500;TSS1500;TSS1500;TSS200	Island	EIF5A;EIF5A;EIF5A;EIF5A
cg07706687	6	3	-0.572194	0.0544294	-10.5126	0.000462975	12	112547034	TSS1500	S_Shore	NAA25
cg25351617	6	3	2.4915	0.237005	10.5124	0.000463002	5	134809718
cg07948496	9	7	2.61066	0.531537	4.91153	0.000463052	1	242121526
cg25704036	7	4	-0.555205	0.0806387	-6.8851	0.000463205	7	3221150
cg03656833	9	3	2.61048	0.423869	6.15869	0.00046358	18	46067547	5'UTR;5'UTR	Island	KIAA0427;KIAA0427
cg03501803	5	3	-2.96853	0.177296	-16.7433	0.000463868	16	5052982	Body		SEC14L5
cg04632378	9	6	-1.69144	0.331649	-5.10011	0.000463953	13	21900426		Island
cg14328664	9	3	3.3671	0.546885	6.15688	0.000464398	8	19171200	TSS1500;5'UTR;1stExon;1stExon;5'UTR	Island	SH2D4A;SH2D4A;SH2D4A;SH2D4A;SH2D4A
cg05491359	11	8	1.9843	0.43729	4.53772	0.000464461	18	77893982	Body		ADNP2
cg22319381	7	3	3.24224	0.400199	8.10158	0.000464571	18	45757496
cg15434413	10	3	5.77009	1.01592	5.67969	0.000465159	17	37824510	Body;TSS200	Island	PNMT;PNMT
cg06152704	9	4	3.7257	0.656274	5.67705	0.000466582	19	19144497	TSS200;TSS200;1stExon;1stExon;5'UTR;5'UTR	Island	SUGP2;SUGP2;ARMC6;ARMC6;ARMC6;ARMC6
cg02807271	9	7	1.74051	0.354749	4.9063	0.000466916	19	1867290		S_Shelf
cg11042564	6	3	0.840117	0.0801065	10.4875	0.000467292	17	78746419	Body;Body		RPTOR;RPTOR
cg19960065	5	3	1.35639	0.129342	10.4869	0.000467399	11	62267633	Body		AHNAK
cg22994830	6	3	2.75891	0.263163	10.4837	0.000467953	7	623846	Body;Body;Body;Body;Body;Body		PRKAR1B;PRKAR1B;PRKAR1B;PRKAR1B;PRKAR1B;PRKAR1B
cg18680920	8	5	-2.14138	0.377393	-5.67413	0.000468159	17	48764635	Body		ABCC3
cg25346583	6	3	-2.18778	0.20883	-10.4764	0.000469225	19	16296095	TSS200	N_Shore	FAM32A
cg27388858	9	9	3.085	0.665984	4.63224	0.00046939	15	80855584	TSS1500;ExonBnd;Body		LOC101929586;ARNT2;ARNT2
cg20271396	7	5	2.19344	0.357046	6.1433	0.000470621	1	184020713	TSS200;TSS200;TSS200	N_Shore	TSEN15;TSEN15;TSEN15
cg14548005	6	3	-3.93253	0.375748	-10.4659	0.000471052	22	38632980	Body;Body;Body		TMEM184B;TMEM184B;TMEM184B
cg07965986	8	3	-1.92149	0.27996	-6.86347	0.000471153	3	42241425	Body;Body	N_Shelf	TRAK1;TRAK1
cg27534396	11	7	1.75974	0.380344	4.6267	0.000474136	6	168615242		S_Shore
cg10609883	11	8	1.35136	0.29853	4.5267	0.000474337	11	35835819
cg00678910	4	3	-1.19498	0.071934	-16.6122	0.000474844	1	196879468	Body;Body;Body		CFHR4;CFHR4;CFHR4
cg09637311	10	7	-2.02998	0.427714	-4.74613	0.000475255	9	116832934	Body		AMBP
cg00748978	9	4	-2.90683	0.513539	-5.66038	0.000475665	2	234355723	Body;Body		DGKD;DGKD
cg17865114	8	5	-2.8992	0.512223	-5.66005	0.000475851	16	3067759	5'UTR	Island	CLDN6
cg00151764	9	7	2.50384	0.511582	4.89431	0.000475908	1	32201460	Body;Body		ADGRB2;ADGRB2
cg21217064	8	4	-2.17623	0.35491	-6.1318	0.00047596	11	44945309	Body		TSPAN18
cg16919569	4	3	0.202862	0.00442985	45.7942	0.000476505	4	174452835	Body;TSS1500	Island	NBLA00301;HAND2
cg04275792	5	5	-1.16571	0.144699	-8.05611	0.000477009	3	188841676
cg25763641	9	3	2.24136	0.365689	6.12914	0.000477202	19	7538423	TSS200	N_Shelf	LOC100128573
cg11823511	9	5	1.41427	0.265569	5.32541	0.000477562	1	91183697	TSS1500	Island	BARHL2
cg11089837	8	3	-1.13395	0.165644	-6.84568	0.000477807	14	36295257	TSS1500	N_Shore	BRMS1L
cg22046662	10	5	1.058	0.208273	5.07986	0.000477882	19	19651344	Body	N_Shore	CILP2
cg22760475	9	4	2.54938	0.450774	5.65556	0.000478328	5	149380129	TSS200;1stExon;5'UTR	Island	HMGXB3;TIGD6;TIGD6
cg00054210	8	3	3.4395	0.502626	6.84306	0.000478794	8	65711644	TSS1500	Island	CYP7B1
cg27387579	8	3	0.808146	0.118115	6.84205	0.000479176	14	72398647	TSS1500;TSS1500;TSS1500;TSS1500;TSS1500;TSS1500;TSS1500;TSS1500;TSS1500;TSS200	N_Shore	RGS6;RGS6;RGS6;RGS6;RGS6;RGS6;RGS6;RGS6;RGS6;RGS6
cg03731268	8	5	-1.8102	0.320226	-5.65289	0.000479814	1	62660861	5'UTR;5'UTR	Island	L1TD1;L1TD1
cg26838900	7	3	3.91639	0.486801	8.04517	0.000480059	3	194090132	5'UTR;5'UTR		LRRC15;LRRC15
cg10936163	6	3	-4.16588	0.400114	-10.4117	0.00048063	5	79535989	Body;Body;Body;Body;Body		SERINC5;SERINC5;SERINC5;SERINC5;SERINC5
cg05669873	12	6	5.13537	1.1118	4.61898	0.00048083	3	39149014	1stExon;TSS200;TSS200	Island	GORASP1;TTC21A;TTC21A
cg13895506	10	5	3.62039	0.713469	5.07435	0.000481752	16	71392502	TSS200;TSS200;TSS200	Island	CALB2;CALB2;CALB2
cg24598712	8	5	-3.03401	0.537073	-5.64915	0.0004819	12	133072859	Body	N_Shore	FBRSL1
cg20670939	8	6	-1.98436	0.373145	-5.31792	0.000482304	19	51513296	TSS1500		KLK9
cg16547186	10	4	1.3435	0.252659	5.31746	0.0004826	16	57512988	Body		DOK4
cg26398836	11	6	2.61449	0.552041	4.73604	0.000483524	1	2574349		Island
cg25101124	7	5	-0.819629	0.134019	-6.11575	0.000483526	17	6917884	Body;TSS200;TSS200;TSS200	Island	RNASEK-C17orf49;C17orf49;C17orf49;C17orf49
cg07498879	8	5	3.46335	0.614007	5.64057	0.000486718	22	30663041	TSS1500		OSM
cg23454517	9	3	0.268423	0.0439406	6.10876	0.000486862	17	77917772	Body	Island	TBC1D16
cg15511114	7	3	1.38061	0.172294	8.01308	0.000489145	6	87865850	Body	Island	ZNF292
cg06741326	7	3	3.36399	0.419832	8.01271	0.000489252	6	51017310
cg09425816	9	8	2.42623	0.513307	4.72667	0.000491331	19	47835002	TSS1500		C5AR2
cg09949977	10	6	1.86971	0.383606	4.87403	0.000491537	18	12098693	Body		ANKRD62
cg21075237	6	4	-0.831108	0.103875	-8.00102	0.000492613	3	57132156	Body	Island	IL17RD
cg17939040	6	3	-0.435637	0.042132	-10.3398	0.000493737	17	35503956	Body;Body;Body;Body;Body		ACACA;ACACA;ACACA;ACACA;ACACA
cg26820327	8	3	-3.70568	0.544688	-6.80331	0.000494093	2	232765754		S_Shore
cg02592454	8	4	3.07826	0.505185	6.09333	0.000494321	6	32185820	Body		NOTCH4
cg03571277	6	3	-0.72983	0.0706476	-10.3306	0.000495451	17	31923890	Body		ACCN1
cg08082390	5	3	-2.30061	0.140499	-16.3746	0.000495631	3	782757
cg19287103	6	3	0.326499	0.0316218	10.3251	0.000496469	12	7055672	TSS200	S_Shore	PTPN6
cg02888809	9	3	-1.41485	0.232371	-6.08877	0.000496549	16	1692117	Body		CRAMP1L
cg11684142	7	5	-1.0196	0.167481	-6.08782	0.000497015	20	62572234	Body	Island	UCKL1
cg24162783	6	3	4.36392	0.42282	10.321	0.000497238	6	52442385	TSS1500;Body;Body	Island	TRAM2;TRAM2-AS1;TRAM2-AS1
cg17088562	7	3	-2.09164	0.262159	-7.97851	0.000499161	6	33878823
cg17649115	9	6	3.11915	0.617718	5.04947	0.000499638	11	719612	Body	N_Shore	EPS8L2
cg26154851	6	4	-1.20554	0.151139	-7.97641	0.000499777	12	101961257
cg03919650	5	4	-1.0438	0.101291	-10.305	0.000500233	16	3306855	TSS1500	S_Shelf	MEFV
cg08262342	11	3	0.976622	0.184637	5.28941	0.000500826	3	115519489
cg08153812	8	6	-2.04602	0.386828	-5.28923	0.000500944	20	50021369	Body;Body;Body;Body;Body;Body;Body;Body		NFATC2;NFATC2;NFATC2;NFATC2;NFATC2;NFATC2;NFATC2;NFATC2
cg00662775	5	3	-0.249678	0.0153058	-16.3126	0.000501254	X	102840435	Body;1stExon;1stExon;1stExon;1stExon;1stExon;1stExon;5'UTR;5'UTR;5'UTR;5'UTR;5'UTR;5'UTR	Island	TCEAL4;TCEAL4;TCEAL4;TCEAL4;TCEAL4;TCEAL4;TCEAL4;TCEAL4;TCEAL4;TCEAL4;TCEAL4;TCEAL4;TCEAL4
cg24284378	8	3	-4.76449	0.702231	-6.78479	0.000501414	16	9090881
cg09674048	11	5	-2.55525	0.525614	-4.86146	0.000501496	16	11375073	1stExon		PRM1
cg22811384	5	5	2.54562	0.319382	7.97045	0.000501531	13	33528605
cg23825213	9	3	-3.86165	0.63535	-6.07799	0.000501862	18	77623475	TSS200	Island	KCNG2
cg25897632	10	3	6.43212	1.14579	5.61372	0.000502154	16	77224911	5'UTR;1stExon;1stExon;1stExon;5'UTR;5'UTR	Island	MON1B;MON1B;MON1B;MON1B;MON1B;MON1B
cg23882724	6	3	-5.28576	0.51352	-10.2932	0.000502464	8	22223971	TSS1500;TSS1500;TSS1500;TSS1500	N_Shore	SLC39A14;SLC39A14;SLC39A14;SLC39A14
cg11354349	8	7	-2.14903	0.425921	-5.0456	0.000502477	12	53108165		Island
cg13537774	7	3	-3.38832	0.425302	-7.96686	0.000502591	9	84088338
cg04543413	11	7	1.73521	0.377676	4.59446	0.000502741	12	25055676	Body	Island	BCAT1
cg18190798	9	3	0.945778	0.155709	6.074	0.000503849	3	47029335	Body		NBEAL2
cg05905168	7	4	1.96029	0.289199	6.77834	0.000503991	6	42159186	Body		GUCA1B
cg09798722	7	3	-2.71989	0.341739	-7.95898	0.000504928	1	10828854	5'UTR;5'UTR		CASZ1;CASZ1
cg11316146	4	5	0.49273	0.0479376	10.2786	0.000505243	7	104624178		N_Shore
cg25713185	6	4	-3.15285	0.396206	-7.9576	0.000505338	2	228582486	5'UTR	Island	SLC19A3
cg18775542	3	3	-1.2517	0.0281602	-44.4495	0.000505752	10	17682215		N_Shelf
cg17840453	9	6	4.82358	0.956875	5.04097	0.000505907	19	59055720	TSS200	Island	TRIM28
cg10439691	8	5	3.8539	0.687474	5.60587	0.000506763	13	114290256	Body;Body	Island	TFDP1;TFDP1
cg06552712	10	6	2.09215	0.430998	4.85419	0.000507352	1	52457247	TSS1500	S_Shore	RAB3B
cg14566589	7	3	-1.12984	0.14218	-7.94655	0.00050864	7	151836294	Body		MLL3
cg22766986	6	4	-1.81584	0.228585	-7.94383	0.000509456	7	39370062	Body;Body		POU6F2;POU6F2
cg11584690	8	6	-4.31997	0.818735	-5.2764	0.000509529	19	42574196
cg16297444	8	4	3.10207	0.511685	6.06245	0.000509634	19	18810777	Body;Body	N_Shore	CRTC1;CRTC1
cg02130894	10	9	1.93309	0.430725	4.488	0.000510798	6	4965241
cg10631694	10	4	3.54714	0.672548	5.27418	0.000511026	6	109704005	TSS1500;TSS1500;TSS1500;TSS1500;TSS1500	Island	CD164;CD164;CD164;CD164;CD164
cg24449302	10	5	3.04503	0.604901	5.03392	0.000511171	15	66679100	TSS200	Island	MAP2K1
cg20393324	10	5	3.10013	0.615964	5.03298	0.000511876	4	13546169	TSS200	Island	NKX3-2
cg02922204	6	3	-2.42702	0.237094	-10.2365	0.000513336	19	56828822		S_Shelf
cg15047762	9	7	3.13005	0.645846	4.84644	0.000513676	10	125816516	5'UTR;5'UTR;5'UTR;5'UTR	Island	CHST15;CHST15;CHST15;CHST15
cg04413879	7	4	3.24416	0.480375	6.7534	0.000514105	7	99904875	TSS1500		SPDYE3
cg05801256	8	3	-2.74929	0.40711	-6.75318	0.000514192	17	19501420
cg07604732	7	3	-1.64297	0.207286	-7.9261	0.000514814	16	19295632	TSS1500		LOC728276
cg14194496	8	4	-3.19198	0.527414	-6.05214	0.000514867	9	34809475		N_Shore
cg12162934	10	5	-3.96455	0.788348	-5.02894	0.000514927	7	22821836
cg04900915	9	3	2.80053	0.46275	6.05193	0.000514975	14	73393158	1stExon;5'UTR;5'UTR;1stExon;1stExon;5'UTR;1stExon;5'UTR;5'UTR;1stExon	Island	DCAF4;DCAF4;DCAF4;DCAF4;DCAF4;DCAF4;DCAF4;DCAF4;DCAF4;DCAF4
cg21467513	10	6	2.87261	0.59303	4.84395	0.000515722	18	33709444	TSS200;TSS200;TSS1500	Island	SLC39A6;SLC39A6;ELP2
cg26596863	8	4	-0.92012	0.152107	-6.04916	0.000516392	20	5108292	TSS1500;Body	S_Shore	PCNA;CDS2
cg20932251	7	4	1.59995	0.237125	6.74727	0.000516626	11	72852302	Body	Island	FCHSD2
cg02024433	5	4	-5.44423	0.532759	-10.2189	0.000516773	16	88879138	TSS1500;TSS1500	S_Shore	APRT;APRT
cg26201011	9	5	-0.446371	0.0847728	-5.2655	0.000516948	10	101874558		N_Shore
cg00059625	10	6	2.63529	0.544432	4.84044	0.000518624	21	43068557
cg21902111	8	6	1.54752	0.294043	5.26288	0.000518745	4	73968248	ExonBnd;ExonBnd;ExonBnd;Body;Body;Body		ANKRD17;ANKRD17;ANKRD17;ANKRD17;ANKRD17;ANKRD17
cg14687500	8	4	-1.50086	0.248368	-6.04287	0.000519621	5	142953551
cg24352662	6	3	3.44488	0.337631	10.2031	0.000519894	15	64243565	Body		DAPK2
cg10083996	10	6	3.44896	0.712773	4.83879	0.000519998	14	51298088	TSS1500;TSS1500;TSS1500	Island	NIN;NIN;NIN
cg04122390	7	6	-1.48617	0.266161	-5.58374	0.000520021	3	141497111	5'UTR;1stExon	N_Shore	GRK7;GRK7
cg04225659	7	3	-4.13029	0.522313	-7.90769	0.000520452	15	59732036	5'UTR	S_Shore	FAM81A
cg07701018	10	4	4.29416	0.816409	5.25981	0.000520863	8	82193460	Body	Island	FABP5
cg16513277	9	3	2.12676	0.352135	6.03963	0.000521295	17	2031491	Body;Body		SMG6;SMG6
cg21166710	5	5	-0.978557	0.123829	-7.90246	0.000522065	X	153408482	TSS1500		OPN1LW
cg21206820	11	7	3.7023	0.809495	4.57359	0.000522203	22	19718368		Island
cg16306756	5	3	-2.585	0.160685	-16.0874	0.000522403	11	12728329	5'UTR		TEAD1
cg01763383	8	3	1.37102	0.203669	6.73165	0.000523115	20	16460286	Body;Body;Body		KIF16B;KIF16B;KIF16B
cg04601824	7	4	-2.82523	0.419784	-6.73019	0.000523726	14	102652518	Body;Body;Body;Body;Body;Body;Body;Body;Body		WDR20;WDR20;WDR20;WDR20;WDR20;WDR20;WDR20;WDR20;WDR20
cg18727936	8	3	-3.26809	0.485672	-6.72901	0.00052422	10	135051044	TSS1500	Island	VENTX
cg09456388	12	5	3.96814	0.846317	4.68872	0.000524361	3	37284959	5'UTR;1stExon	Island	GOLGA4;GOLGA4
cg00863378	4	5	-0.812289	0.0797942	-10.1798	0.000524517	16	56549757	Body	N_Shelf	BBS2
cg09286367	8	3	-2.24944	0.33435	-6.72781	0.000524725	7	5535692	TSS200;Body	S_Shore	MIR589;FBXL18
cg15876074	12	6	3.29545	0.720971	4.57084	0.000524819	21	46293812	TSS200	Island	PTTG1IP
cg12301620	8	5	2.18464	0.391825	5.57554	0.000525029	2	27712555	1stExon;5'UTR	Island	IFT172;IFT172
cg07258167	7	3	4.5592	0.577694	7.89207	0.000525293	4	17514207	TSS1500	S_Shore	QDPR
cg01175020	8	3	2.15893	0.321008	6.72548	0.000525704	10	102896475	Body	Island	TLX1
cg16464322	6	4	-1.5674	0.198644	-7.8905	0.00052578	19	39343574	TSS1500	S_Shore	HNRNPL
cg00964710	13	4	3.21891	0.68679	4.68689	0.000526008	16	14726998	5'UTR	Island	BFAR
cg07981118	6	3	-2.05143	0.201737	-10.1688	0.000526714	3	173854160	Body		NLGN1
cg04624946	6	3	0.423519	0.0416512	10.1682	0.000526836	1	220863552	TSS200	Island	C1orf115
cg01993027	10	8	2.27334	0.497634	4.56831	0.000527249	1	29487000	Body		SRSF4
cg06824303	7	3	-2.08108	0.263968	-7.88384	0.000527864	20	48780410
cg07148752	8	4	3.85853	0.640331	6.02583	0.000528492	15	63334714	TSS200;TSS200;TSS200;TSS200;TSS200;TSS200	Island	TPM1;TPM1;TPM1;TPM1;TPM1;TPM1
cg18236863	9	5	-2.52079	0.480298	-5.24838	0.000528833	22	38470483	Body;Body;Body	Island	PICK1;PICK1;PICK1
cg09238470	6	3	3.71557	0.365776	10.158	0.000528886	16	30007069	5'UTR;TSS1500;1stExon	Island	HIRIP3;INO80E;HIRIP3
cg06571559	10	5	-3.32111	0.662933	-5.00972	0.000529693	10	670787	Body	S_Shore	DIP2C
cg00634202	7	4	1.92712	0.286954	6.71577	0.000529807	9	93532437
cg19972068	5	3	-0.202001	0.0126161	-16.0114	0.000529811	7	7576351	TSS1500		COL28A1
cg10699967	8	4	1.80693	0.300042	6.02225	0.000530374	12	50898744	TSS200	Island	DIP2B
cg02743804	7	3	-1.8076	0.229536	-7.87502	0.000530635	11	113738755	Body;5'UTR		USP28;USP28
cg08453238	10	5	-3.52514	0.704019	-5.00716	0.000531695	8	145542193	Body;TSS1500		DGAT1;MIR6848
cg01320657	6	3	4.4655	0.440242	10.1433	0.000531876	2	99771453	TSS200;TSS200;TSS1500;1stExon;1stExon;1stExon;1stExon;5'UTR;5'UTR;5'UTR;5'UTR;Body	Island	LIPT1;LIPT1;TSGA10;LIPT1;LIPT1;LIPT1;LIPT1;LIPT1;LIPT1;LIPT1;LIPT1;LIPT1
cg12656475	11	6	4.3581	0.931187	4.68016	0.000532121	7	89841214	1stExon;5'UTR;1stExon;5'UTR	Island	STEAP2;STEAP2;STEAP2;STEAP2
cg06538757	5	3	2.6823	0.167988	15.9673	0.00053417	5	177631493	TSS200;TSS200	Island	HNRNPAB;HNRNPAB
cg01779906	10	8	1.1183	0.245188	4.56096	0.000534353	4	160195650	Body		RAPGEF2
cg11010909	5	3	-0.454569	0.0284857	-15.9578	0.000535111	12	103980767	TSS1500		STAB2
cg27537673	8	4	-2.03333	0.338346	-6.00963	0.00053708	9	14516067
cg13178709	7	4	1.68976	0.252289	6.69771	0.00053754	17	1422473	3'UTR	S_Shelf	PITPNA
cg09620327	6	4	-1.75257	0.223212	-7.8516	0.00053808	1	109117956	Body		FAM102B
cg18894371	11	7	3.45123	0.757347	4.557	0.000538226	18	9137456	TSS1500;TSS1500;TSS200;5'UTR;5'UTR	Island	NDUFV2-AS1;NDUFV2-AS1;ANKRD12;ANKRD12;ANKRD12
cg04994456	9	4	-2.28992	0.41228	-5.5543	0.000538252	1	20141662	5'UTR;1stExon		RNF186;RNF186
cg08769966	9	5	1.07073	0.204551	5.23453	0.000538668	15	92937735	Body	Island	ST8SIA2
cg08425187	8	3	-3.68295	0.550108	-6.69496	0.000538727	2	128173432		N_Shore
cg14580081	9	5	0.379158	0.0724357	5.23441	0.000538752	19	45873861	TSS200;TSS200	Island	ERCC2;ERCC2
cg14482970	5	6	-1.53364	0.229087	-6.69456	0.000538902	16	15766245	Body;Body		NDE1;NDE1
cg04395369	11	4	5.55104	1.11069	4.99785	0.000539041	19	19739209	TSS200	Island	LPAR2
cg00464814	8	3	-1.48928	0.22249	-6.69369	0.000539276	6	16758889	5'UTR;5'UTR	N_Shore	ATXN1;ATXN1
cg15665665	9	8	3.16926	0.67833	4.67215	0.000539492	2	42789698	5'UTR		MTA3
cg13628817	10	4	3.14154	0.600338	5.23295	0.0005398	9	137030463	TSS1500	Island	RNU6ATAC
cg15152208	5	3	-1.91994	0.12074	-15.9014	0.000540776	21	33847909	Body;Body;Body		EVA1C;EVA1C;EVA1C
cg01722644	8	4	-4.14507	0.690576	-6.00234	0.000540992	11	46258826		N_Shore
cg13824302	8	3	2.49573	0.373174	6.68784	0.00054182	7	73039066	TSS200;TSS200;TSS200;TSS200	S_Shore	MLXIPL;MLXIPL;MLXIPL;MLXIPL
cg11307618	7	5	1.46863	0.244761	6.00029	0.000542104	5	153990559		Island
cg13062104	10	3	-3.24232	0.584456	-5.54759	0.000542504	2	23814896	Body		KLHL29
cg09501146	8	3	-0.603167	0.0902101	-6.68624	0.000542514	22	31198409	Body	N_Shore	OSBP2
cg14166284	10	9	3.00617	0.674589	4.4563	0.000542794	1	221055719	Body	Island	HLX
cg22240853	9	5	4.66173	0.891793	5.22737	0.000543833	3	15373710	Body;5'UTR	Island	SH3BP5;SH3BP5
cg12001281	8	5	2.41916	0.43624	5.54548	0.000543852	1	15404448	Body		KAZN
cg12020549	7	3	2.33688	0.29836	7.83244	0.000544264	19	18900772	Body	Island	COMP
cg24151204	8	3	-3.76036	0.562776	-6.68181	0.000544454	11	66130871	3'UTR		SLC29A2
cg16073540	8	3	-1.97237	0.295217	-6.68107	0.000544776	11	3141665	Body;Body;Body	Island	OSBPL5;OSBPL5;OSBPL5
cg18304307	10	5	2.08676	0.418142	4.99054	0.000544878	12	48166810	TSS200	N_Shore	SLC48A1
cg21672276	6	3	-2.20422	0.218813	-10.0735	0.000546287	3	44754072	TSS200;TSS200;TSS200;TSS200	N_Shore	ZNF502;ZNF502;ZNF502;ZNF502
cg16625218	6	4	-0.885424	0.113162	-7.82443	0.000546877	8	30272502	Body;Body;Body;Body		RBPMS;RBPMS;RBPMS;RBPMS
cg01083093	8	4	-1.2748	0.212856	-5.98903	0.000548229	1	112019557	Body		C1orf162
cg05730385	10	5	0.746038	0.149626	4.98603	0.000548522	10	1939683
cg12253985	9	5	2.98113	0.571001	5.22088	0.000548551	2	200820533	TSS200;TSS200;Body	Island	C2orf60;C2orf60;C2orf47
cg00525681	7	3	-2.23918	0.286416	-7.81793	0.000549005	13	88329151	Body	N_Shore	SLITRK5
cg16797258	7	3	3.2908	0.420949	7.81756	0.000549125	11	75294227		Island
cg17881200	11	4	1.21333	0.243423	4.98444	0.000549811	7	27138850		S_Shelf
cg02642267	6	3	-1.48098	0.147435	-10.045	0.00055232	1	242916908
cg02567932	8	7	-1.47982	0.297078	-4.98123	0.000552424	2	39773812	Body		LOC728730
cg25779346	7	4	2.90832	0.436438	6.66376	0.000552426	3	135863742	Body;Body;Body		PPP2R3A;PPP2R3A;PPP2R3A
cg07472069	12	4	4.86878	1.01421	4.80056	0.000552853	12	48213813	TSS200;TSS200	Island	HDAC7;HDAC7
cg23397741	9	5	1.86322	0.357318	5.21446	0.000553268	17	35014588		Island
cg07390370	7	3	-2.44184	0.312867	-7.80472	0.000553361	22	43036196	1stExon;Body;Body;5'UTR;5'UTR;5'UTR		ATP5L2;CYB5R3;CYB5R3;CYB5R3;CYB5R3;CYB5R3
cg03917489	10	8	1.27068	0.279809	4.54125	0.000553912	1	184079424
cg10508161	7	4	-1.66523	0.250047	-6.65966	0.000554256	14	102677307	Body;Body;Body	N_Shelf	WDR20;WDR20;WDR20
cg08925145	5	5	-1.74083	0.223135	-7.80171	0.000554361	7	73443952	Body;Body;Body;Body;Body;Body;Body;Body;Body;Body;Body;Body;Body		ELN;ELN;ELN;ELN;ELN;ELN;ELN;ELN;ELN;ELN;ELN;ELN;ELN
cg26429520	8	3	3.44184	0.516862	6.65912	0.000554499	11	1283875
cg03395350	8	5	-0.777086	0.140561	-5.52846	0.000554831	4	154006690
cg13769964	6	3	-2.55178	0.25435	-10.0325	0.000554981	19	41257233	TSS1500;1stExon;5'UTR	Island	C19orf54;SNRPA;SNRPA
cg10441522	5	3	-2.01544	0.127879	-15.7605	0.000555264	1	223566127	TSS1500	N_Shore	C1orf65
cg13152952	7	3	-1.39284	0.178616	-7.79798	0.000555602	8	41570554	Body;Body;Body;Body;Body		ANK1;ANK1;ANK1;ANK1;ANK1
cg09210278	8	6	-3.27512	0.628676	-5.20955	0.000556911	3	184037979	TSS200;Body;Body;Body;Body;Body;Body;Body		EIF4G1;EIF4G1;EIF4G1;EIF4G1;EIF4G1;EIF4G1;EIF4G1;EIF4G1
cg20137386	7	3	3.50975	0.450393	7.79264	0.000557381	X	68132716
cg04877901	11	8	1.95702	0.440535	4.44236	0.000557511	1	158083432		Island
cg22692725	8	3	1.02836	0.154614	6.65115	0.000558077	3	52722452	Body;Body;Body;TSS1500	S_Shelf	GNL3;GNL3;GNL3;SNORD19
cg17067405	11	6	2.95237	0.634596	4.65236	0.000558175	2	21266886	1stExon;5'UTR	Island	APOB;APOB
cg06273075	5	3	4.97852	0.316547	15.7276	0.000558729	16	14397688	TSS200	S_Shore	MIR193B
cg16145092	10	6	1.33781	0.279066	4.79389	0.000558804	12	50222472	TSS1500;Body;Body;Body	Island	NCKAP5L;BCDIN3D-AS1;BCDIN3D-AS1;BCDIN3D-AS1
cg16825319	7	3	-1.87224	0.240445	-7.78656	0.000559419	17	40811134	TSS200	N_Shore	TUBG2
cg14359486	7	3	0.802688	0.103101	7.78543	0.000559797	9	21396119		Island
cg10239863	10	4	3.49749	0.67188	5.20552	0.00055991	1	153935857	TSS1500;5'UTR;5'UTR;5'UTR;5'UTR;5'UTR;1stExon;TSS200	Island	MIR6737;SLC39A1;SLC39A1;SLC39A1;SLC39A1;SLC39A1;SLC39A1;SLC39A1
cg00836091	10	8	2.09357	0.461627	4.53519	0.000560081	3	53290192	TSS200;TSS200;TSS200	Island	TKT;TKT;TKT
cg03154774	7	5	1.92987	0.323402	5.96739	0.000560216	2	197503878	TSS1500	N_Shore	CCDC150
cg05609059	10	8	-1.60457	0.353821	-4.53496	0.000560309	1	226298585		Island
cg24134020	7	6	-1.97173	0.357243	-5.51929	0.000560852	6	30681924	Body	N_Shelf	MDC1
cg01248010	9	6	-1.55031	0.311917	-4.97027	0.000561442	2	242448543	TSS1500	Island	STK25
cg02124727	8	3	1.88762	0.284181	6.64233	0.000562066	19	3762663	TSS1500;TSS200;Body	Island	APBA3;MRPL54;MIR1268A
cg13921220	9	7	1.87213	0.39089	4.7894	0.000562842	1	18610522	Body		IGSF21
cg06650216	10	5	3.97074	0.799183	4.9685	0.000562911	7	138145531	1stExon;1stExon	Island	TRIM24;TRIM24
cg14583781	4	5	-3.86556	0.386726	-9.9956	0.000562963	8	86019863	Body;Body	Island	LRRCC1;LRRCC1
ch.6.139914509F	7	3	-2.43139	0.312697	-7.77554	0.000563131	6	139872816
cg15721571	8	3	-1.07882	0.162477	-6.63987	0.000563188	12	90025419	Body;Body		ATP2B1;ATP2B1
cg24886904	12	7	1.41497	0.318926	4.43668	0.000563631	3	154256455
cg07776015	9	6	2.01441	0.405575	4.96679	0.000564333	9	107266629	1stExon		OR13F1
cg24626856	10	5	3.30534	0.665513	4.9666	0.00056449	3	43147667	TSS200	Island	POMGNT2
cg13986486	8	6	1.39215	0.267763	5.19919	0.000564671	2	102295986
cg15160873	9	6	1.37047	0.275996	4.96556	0.000565362	2	128471243	Body	Island	WDR33
cg26985201	6	3	-1.21202	0.12144	-9.98045	0.000566278	3	197517876	TSS1500	N_Shore	LRCH3
cg20898829	8	3	-0.229767	0.0346402	-6.63296	0.000566344	20	3229660		Island
cg07939587	6	4	0.432521	0.0556944	7.76597	0.000566382	Y	2657936		Island
cg19551912	7	3	1.20632	0.155366	7.76438	0.000566924	11	3130645	Body;Body;Body		OSBPL5;OSBPL5;OSBPL5
cg08029920	10	5	-3.36609	0.678157	-4.96358	0.000567019	1	16070753	Body	Island	TMEM82
cg08557523	9	5	-3.74821	0.721358	-5.19604	0.000567047	2	220379968	1stExon;1stExon	S_Shelf	ACCN4;ACCN4
cg21296087	6	3	2.26396	0.22711	9.96854	0.000568902	2	69664772	TSS200;TSS200;TSS200;TSS200	Island	NFU1;NFU1;NFU1;NFU1
cg10027017	12	5	1.35474	0.291899	4.64111	0.000569095	12	132518570	Body	N_Shore	EP400
cg27549932	8	4	5.04238	0.847323	5.95095	0.000569523	11	63706110	TSS1500;TSS1500	Island	NAA40;NAA40
cg18315040	6	3	5.28982	0.530838	9.96504	0.000569674	15	99640746		Island
cg18158604	9	5	-2.73387	0.52654	-5.19214	0.000570017	22	34046477	Body;Body	Island	LARGE;LARGE
cg22367191	7	3	0.460823	0.0594244	7.75479	0.000570207	6	10425648		N_Shore
cg10632955	8	3	-1.01747	0.153593	-6.62446	0.000570252	6	31606872	3'UTR;3'UTR;3'UTR;3'UTR		BAT3;BAT3;BAT3;BAT3
cg13020664	8	4	2.44278	0.410727	5.94746	0.000571521	8	104384787	Body;1stExon	S_Shore	CTHRC1;CTHRC1
cg16610330	9	7	-3.20881	0.671588	-4.77794	0.00057331	20	388665	TSS200;TSS200	Island	RBCK1;RBCK1
cg08062812	8	4	1.12867	0.189888	5.94387	0.000573584	1	91191232		Island
cg07749219	8	3	2.00706	0.303367	6.61593	0.00057421	5	148737271	TSS1500	N_Shore	PCYOX1L
cg11176835	6	3	3.0724	0.309032	9.94199	0.000574803	13	113922076
cg05837235	7	5	0.32429	0.0545809	5.94145	0.000574978	17	77043815	Body;Body;Body	Island	C1QTNF1;C1QTNF1;C1QTNF1
cg08290072	10	4	1.19545	0.23055	5.18522	0.000575316	2	220083701	TSS200	Island	ABCB6
cg18210026	8	3	-2.61682	0.395788	-6.61169	0.000576191	2	121495096		Island
cg09688546	9	7	-2.29991	0.481681	-4.77476	0.000576253	4	157997363	1stExon;TSS200;5'UTR;5'UTR;1stExon	Island	GLRB;GLRB;GLRB;GLRB;GLRB
cg03401312	6	5	-2.47376	0.374158	-6.61152	0.000576268	19	18338283	TSS1500;Body	S_Shore	PDE4C;PDE4C
cg16919333	12	8	2.19992	0.506264	4.3454	0.000576712	13	28108684
cg09698981	8	3	1.81839	0.27508	6.61042	0.000576784	13	32889470	TSS200	N_Shore	BRCA2
cg17143565	8	5	3.16597	0.576108	5.49544	0.000576843	17	33569990	TSS200	Island	SLFN5
cg08246844	7	3	2.82436	0.365186	7.73404	0.000577385	22	38539384	Body;Body;Body		PLA2G6;PLA2G6;PLA2G6
cg10562681	6	4	-3.67453	0.475137	-7.73362	0.000577531	3	53223210	Body;Body		PRKCD;PRKCD
cg18869404	9	4	1.63089	0.296922	5.49266	0.000578737	5	76937348		S_Shore
cg03877020	8	5	2.43542	0.443416	5.49239	0.000578918	6	31762680	Body	N_Shore	VARS
cg18464274	8	7	2.08184	0.420623	4.94942	0.000579029	12	42537617	Body;Body	N_Shore	GXYLT1;GXYLT1
cg08719442	10	8	2.52742	0.559591	4.51655	0.000579483	17	35205727
cg09344485	10	3	-3.39547	0.618351	-5.49117	0.000579755	7	127847494	TSS1500		MIR129-1
cg07392088	10	6	4.0634	0.851695	4.77096	0.000579784	10	1034168	TSS200	Island	GTPBP4
cg13286582	11	6	2.05361	0.443567	4.62975	0.000580346	2	37883934	5'UTR		CDC42EP3
cg02062355	8	3	-1.62984	0.246904	-6.60109	0.000581168	8	48435032	Body;Body;Body;Body		SPIDR;SPIDR;SPIDR;SPIDR
cg06949489	6	3	-3.26002	0.3289	-9.91192	0.000581582	20	49467416	Body;Body;Body		BCAS4;BCAS4;BCAS4
cg24139298	5	3	-3.43782	0.22165	-15.5101	0.000582324	20	40747569	Body;Body		PTPRT;PTPRT
cg04252526	7	3	-2.16356	0.280294	-7.7189	0.000582691	9	140132615		N_Shelf
cg03035304	10	3	-4.21507	0.768209	-5.48688	0.000582699	2	128028698	Body;Body;Body		ERCC3;ERCC3;ERCC3
cg19020805	8	3	-1.59705	0.242093	-6.59687	0.000583164	10	50841865	Body;Body;Body;Body;Body;Body;Body		CHAT;CHAT;CHAT;CHAT;CHAT;CHAT;CHAT
cg25734977	5	3	-0.70542	0.0455203	-15.4968	0.000583807	19	11670027	1stExon;5'UTR	Island	ELOF1;ELOF1
cg17344234	9	5	1.67502	0.323834	5.17247	0.000585222	1	16202910	Body;Body		MIR5096;SPEN
cg03870138	7	3	-2.1954	0.28473	-7.71048	0.000585665	16	88717850	TSS1500	S_Shore	CYBA
cg02587435	6	4	3.22093	0.417808	7.70911	0.000586151	11	60075743	3'UTR;3'UTR		MS4A4A;MS4A4A
cg00104072	10	7	2.00951	0.434761	4.6221	0.000588057	6	85487766		S_Shelf
cg11840540	6	3	3.51687	0.355946	9.88034	0.000588806	19	35644996	TSS1500;TSS1500;TSS1500;TSS1500;3'UTR	N_Shore	FXYD5;FXYD5;FXYD5;FXYD5;FXYD7
cg12982075	10	8	1.64819	0.365759	4.50623	0.000590524	1	81771553
cg03656862	5	4	-2.16791	0.21959	-9.87255	0.000590606	19	3913756	ExonBnd;Body;Body		ATCAY;ATCAY;MIR1268A
cg19823504	9	3	-5.28212	0.893063	-5.9146	0.000590717	19	4556982	Body	N_Shore	SEMA6B
cg09404290	7	4	-2.94442	0.447478	-6.58004	0.000591203	3	123085411	Body;Body		ADCY5;ADCY5
cg05586598	10	3	3.00758	0.549414	5.47416	0.000591531	2	65540924	Body;Body	Island	SPRED2;SPRED2
cg17148904	8	4	2.3384	0.395469	5.91297	0.00059169	1	44009464	5'UTR;5'UTR		PTPRF;PTPRF
cg11365124	9	5	1.77197	0.343166	5.16358	0.000592238	1	27846026
cg16383573	11	5	-3.57883	0.752237	-4.75759	0.000592405	1	1017019		Island
cg25241256	7	4	-4.24287	0.645104	-6.57703	0.000592654	12	6580691	TSS1500;TSS1500;TSS1500;TSS1500;TSS1500	S_Shore	VAMP1;VAMP1;VAMP1;VAMP1;VAMP1
cg12343791	8	6	-4.9887	0.966267	-5.16286	0.000592812	22	39240109	TSS200	Island	NPTXR
cg07414239	8	5	-2.70265	0.493941	-5.47161	0.000593318	6	126278153	1stExon	Island	HINT3
cg02047225	6	3	2.32396	0.235717	9.85912	0.000593725	2	240224285	Body		HDAC4
cg20898347	10	4	0.544251	0.105459	5.16081	0.000594447	17	21117939	TSS200;TSS200	Island	TMEM11;TMEM11
cg26950531	7	3	-1.37135	0.178429	-7.68567	0.000594537	19	38704515	Body;Body;Body	S_Shelf	DPF1;DPF1;DPF1
cg04794804	7	3	-2.76606	0.359966	-7.68423	0.000595058	6	33281911	5'UTR;1stExon;1stExon;5'UTR;1stExon;5'UTR	N_Shore	TAPBP;TAPBP;TAPBP;TAPBP;TAPBP;TAPBP
cg23190222	7	3	-2.57269	0.335031	-7.67895	0.00059697	19	29577529
cg17403995	6	3	-2.5413	0.258127	-9.84516	0.000596986	1	52348865		S_Shelf
cg11562504	5	3	-2.21096	0.224588	-9.84453	0.000597134	8	59747070	Body		TOX
cg11638447	10	5	2.75769	0.559579	4.92814	0.000597589	12	25530715
cg24644367	7	4	-5.34948	0.814657	-6.56654	0.000597744	22	28114344
cg06992688	6	3	0.348824	0.0354478	9.84051	0.000598078	14	94491958	TSS1500	N_Shore	OTUB2
cg00961616	8	4	2.42239	0.410424	5.90216	0.000598172	16	86794685
cg00818473	11	3	3.74585	0.726585	5.15541	0.000598766	4	38869557	TSS200;5'UTR	Island	MIR574;FAM114A1
cg00589502	10	6	1.99723	0.420433	4.75041	0.000599299	7	116716273	Body;Body;Body		ST7-AS2;ST7;ST7
cg20637737	8	3	2.49089	0.379538	6.56296	0.000599494	20	32783099
cg16489771	7	4	2.50609	0.381867	6.56272	0.000599611	3	18480409	TSS200		SATB1
cg23463077	6	3	2.54992	0.259315	9.83327	0.000599784	5	139781385	TSS200;TSS200;TSS200;TSS200	Island	ANKHD1;ANKHD1-EIF4EBP3;ANKHD1;ANKHD1
cg20119767	8	3	-1.85621	0.282864	-6.56221	0.00059986	X	15612969	ExonBnd;Body		ACE2;ACE2
cg19682666	10	7	-2.85919	0.620148	-4.6105	0.000599953	19	4443084	3'UTR	N_Shelf	CHAF1A
cg09273779	8	3	3.54471	0.540187	6.56201	0.000599961	9	35605990	Body	Island	TESK1
cg01519299	8	5	-3.03346	0.555385	-5.4619	0.000600179	22	46543252		N_Shelf
cg05367173	7	3	3.60564	0.470111	7.66975	0.000600316	17	62045564	Body		SCN4A
cg09441550	6	3	-1.6936	0.172302	-9.82925	0.000600732	7	80956930
cg15597821	10	4	3.46742	0.67299	5.15226	0.00060131	15	45927126	TSS200	Island	SQRDL
cg14045486	8	4	2.37785	0.403317	5.89574	0.000602064	9	78505662	1stExon;5'UTR	Island	PCSK5;PCSK5
cg20945981	7	3	-3.65184	0.476631	-7.66178	0.000603232	6	158013149	Body;Body	N_Shore	ZDHHC14;ZDHHC14
cg03882071	9	3	-3.64565	0.618631	-5.89309	0.000603677	17	43922210	Body;TSS200		LOC100128977;IMP5
cg12184038	5	3	-1.49555	0.0976099	-15.3217	0.000603853	5	34617800
cg14334350	7	4	-2.49496	0.380827	-6.55142	0.000605172	9	139400168	Body	Island	NOTCH1
cg23687058	8	4	4.15824	0.70591	5.89061	0.000605191	7	155601903	Body	Island	SHH
cg27435133	8	3	1.25761	0.191989	6.55044	0.000605658	16	89034778	Body	S_Shore	CBFA2T3
cg19152518	9	6	-3.31505	0.674075	-4.91792	0.000606729	12	31743857	1stExon;5'UTR	Island	DENND5B;DENND5B
cg01605445	7	4	-3.62616	0.553792	-6.54788	0.000606923	8	135935344
cg01940273	8	5	-3.79679	0.696663	-5.44997	0.000608727	2	233284934		Island
cg26607673	10	5	-3.09753	0.630311	-4.91428	0.000610019	1	3473923	Body		MEGF6
cg13169968	6	3	-2.34489	0.239542	-9.78904	0.000610331	1	230563798		S_Shore
cg06069823	9	3	-6.00498	1.02103	-5.88132	0.000610901	X	153612092		N_Shelf
cg26886252	10	6	1.24845	0.263482	4.73826	0.000611154	12	10827328	TSS1500	S_Shore	STYK1
cg17150465	13	5	4.03042	0.898156	4.48745	0.000611178	8	144897558	TSS200;TSS200	Island	SCRIB;SCRIB
cg17579786	9	6	-3.89119	0.792048	-4.91282	0.000611343	3	72328820
cg04193820	7	3	-1.19517	0.156448	-7.63939	0.00061152	17	29297414	TSS1500;TSS1500	N_Shore	RNF135;RNF135
cg03780430	8	6	-3.79913	0.739208	-5.13945	0.000611747	2	11886637	TSS200	Island	LPIN1
cg16664385	7	4	-2.90717	0.444687	-6.53756	0.000612071	10	25242747	TSS1500;TSS1500	S_Shore	PRTFDC1;PRTFDC1
cg21081817	8	5	0.272859	0.0501117	5.44502	0.000612312	5	140562738	1stExon	N_Shore	PCDHB16
cg06127202	10	4	1.2718	0.247493	5.13875	0.000612327	6	116338847	Body		FRK
cg03836675	9	7	2.46864	0.521164	4.73678	0.000612611	10	70978937	TSS1500;Body		HKDC1;LOC101928994
cg02881186	7	3	-1.50162	0.196653	-7.63588	0.00061283	8	140892009	Body;Body		TRAPPC9;TRAPPC9
cg06735892	7	3	2.12643	0.278516	7.63487	0.000613211	3	196725337		N_Shelf
cg13875111	7	3	2.67448	0.35035	7.63374	0.000613633	2	27487130	TSS1500	Island	SLC30A3
cg03145999	8	4	3.34684	0.569496	5.87685	0.000613671	19	58629828	TSS200;TSS200	Island	ZSCAN18;ZSCAN18
cg16610070	7	5	-1.52989	0.260327	-5.87681	0.000613692	2	37900047	TSS1500;TSS1500;TSS1500;TSS1500	S_Shore	CDC42EP3;CDC42EP3;CDC42EP3;CDC42EP3
cg27189803	9	5	-2.66579	0.518981	-5.13658	0.000614116	10	80416566
cg03729936	8	4	1.48156	0.252154	5.87562	0.000614434	1	95723503
cg14065576	9	3	1.61106	0.274212	5.87522	0.000614684	1	110210635	TSS200;TSS200	Island	GSTM2;GSTM2
cg07105596	8	3	2.36185	0.361654	6.53069	0.000615524	20	57427472	TSS1500;TSS1500;3'UTR	N_Shore	GNAS;GNAS;GNAS
cg19772747	7	3	-6.41467	0.840879	-7.62853	0.000615588	1	41302182	Body;Body	N_Shore	KCNQ4;KCNQ4
cg03395191	11	6	2.57041	0.559388	4.59503	0.000616201	16	609989	TSS1500	Island	C16orf11
cg25387636	9	4	3.2892	0.604686	5.43952	0.000616328	17	19436896	TSS1500	Island	SLC47A1
cg14603867	7	3	2.47249	0.324223	7.62589	0.000616581	12	53693485	1stExon;5'UTR	Island	C12orf10;C12orf10
cg23044017	7	3	0.691171	0.0906445	7.62507	0.00061689	19	36822442		Island
cg21961527	11	4	4.69259	0.95671	4.90493	0.000618564	12	113905475	Body	Island	LHX5
cg16430295	10	4	2.85968	0.557323	5.1311	0.000618657	19	16222423	TSS200	Island	RAB8A
cg02133849	8	4	2.42354	0.413145	5.86606	0.000620411	4	795538	Body	N_Shelf	CPLX1
cg17132554	11	4	-2.91073	0.593809	-4.9018	0.000621449	10	73061004	3'UTR;3'UTR		UNC5B;UNC5B
cg20982112	8	5	2.05058	0.377477	5.43233	0.000621613	3	110911278
cg05074645	9	5	0.366442	0.071466	5.1275	0.000621667	13	101327922	TSS1500;TSS1500	S_Shore	TMTC4;TMTC4
cg16347123	8	3	-0.668196	0.102509	-6.51844	0.000621738	7	134091998
cg09417355	11	7	1.20192	0.268405	4.47802	0.000621821	1	152814273	TSS1500		LCE6A
cg02418442	5	5	-2.02884	0.266578	-7.61067	0.000622346	12	17794855
cg24669932	9	5	-2.2176	0.432655	-5.12556	0.000623291	1	8877431	5'UTR;1stExon;5'UTR;1stExon	N_Shore	RERE;RERE;RERE;RERE
cg22736394	7	6	-1.84095	0.339049	-5.42976	0.000623518	19	48799138		N_Shore
cg26820840	6	3	3.18288	0.327027	9.73278	0.000624082	19	36336980	Body	Island	NPHS1
cg01868206	9	5	1.07458	0.209725	5.12374	0.000624822	8	23226710	5'UTR		LOXL2
cg11186584	10	5	3.24552	0.662603	4.89814	0.000624847	12	57024165	TSS200;Body	Island	BAZ2A;BAZ2A
cg26143884	7	3	-3.11991	0.410323	-7.60354	0.000625071	19	33758764
cg04333863	8	3	-1.16652	0.17914	-6.51177	0.000625148	2	70121129	1stExon		SNRNP27
cg21542881	8	3	-0.595399	0.0914547	-6.51031	0.000625899	19	39754717		N_Shore
cg02658063	11	8	1.96363	0.448184	4.3813	0.000626985	5	14409290	Body		TRIO
cg27309287	8	3	4.89166	0.751755	6.50699	0.00062761	1	63833047	TSS1500	N_Shore	ALG6
cg21900878	8	3	4.20596	0.646394	6.50681	0.000627702	3	14989951	TSS1500;TSS1500;TSS1500;TSS1500;TSS200;5'UTR;5'UTR	Island	FGD5-AS1;FGD5-AS1;FGD5-AS1;FGD5-AS1;FGD5-AS1;NR2C2;NR2C2
cg12874092	9	3	2.97579	0.508388	5.85338	0.000628439	10	17271519	Body	Island	VIM
cg20330404	11	3	-2.2268	0.435028	-5.11877	0.000629024	1	151260514	Body;Body;Body		ZNF687;ZNF687;ZNF687
cg01650399	9	3	3.314	0.566271	5.85232	0.000629119	11	65392579	Body		PCNXL3
cg23971215	9	3	1.91996	0.3281	5.85176	0.000629476	8	1359688
cg14202937	9	5	2.63719	0.515337	5.11741	0.000630179	1	110170797	Body;Body;Body		AMPD2;AMPD2;AMPD2
cg05587282	7	4	1.82236	0.280316	6.50109	0.000630658	6	75915885	TSS1500;TSS1500	Island	COL12A1;COL12A1
cg20717123	10	6	-3.50075	0.741901	-4.71863	0.000630842	12	133195520	1stExon;Body;1stExon;1stExon;1stExon;Body	Island	P2RX2;P2RX2;P2RX2;P2RX2;P2RX2;P2RX2
cg25998860	7	3	3.84453	0.506793	7.58598	0.000631838	5	126853954	5'UTR	S_Shore	PRRC1
cg04626879	8	5	1.96245	0.362205	5.41807	0.000632248	15	91432866	Body;Body;Body;Body;ExonBnd;ExonBnd;ExonBnd;ExonBnd		FES;FES;FES;FES;FES;FES;FES;FES
cg13223402	13	8	3.14668	0.743276	4.23352	0.000632585	2	47797133	1stExon	Island	KCNK12
cg18135850	10	8	1.44666	0.323787	4.46793	0.000633433	4	79791997	Body;Body		BMP2K;BMP2K
cg23194408	8	3	-1.11834	0.172182	-6.49509	0.00063378	21	45339888	5'UTR		AGPAT3
cg08067618	8	5	-2.15577	0.398098	-5.41518	0.000634434	10	38044466
cg22125959	8	3	-3.66721	0.564773	-6.49325	0.000634737	20	62822411	5'UTR	S_Shelf	MYT1
cg03371857	9	7	1.09922	0.233151	4.71462	0.000634945	6	25401681	Body;Body		LRRC16A;LRRC16A
cg06759374	9	3	4.36933	0.747905	5.84209	0.000635691	3	22414364		Island
cg06772654	8	3	-1.78891	0.275594	-6.49109	0.000635871	5	38048847
cg15376949	11	5	3.3563	0.712167	4.71279	0.000636821	17	79319836		Island
cg13182610	12	4	-4.24096	0.899976	-4.71231	0.000637325	10	135061440	TSS1500;TSS200;TSS200		MIR202;MIR202HG;MIR202HG
cg17296818	8	3	2.83441	0.436857	6.48819	0.000637392	1	31885655	TSS1500	N_Shore	SERINC2
cg05932518	6	3	-1.31251	0.17351	-7.56446	0.000640251	7	104838018	Body;Body;Body		SRPK2;SRPK2;SRPK2
cg05747239	7	4	-1.94548	0.300103	-6.48272	0.000640268	2	240104664	Body	S_Shelf	HDAC4
cg25449924	8	5	-2.41689	0.446962	-5.40736	0.00064037	12	125020192	TSS200;TSS200	N_Shelf	NCOR2;NCOR2
cg20605886	6	4	-1.214	0.160555	-7.56128	0.000641506	10	77472147
cg20600756	7	3	0.607766	0.0803792	7.56124	0.000641522	12	50794555	TSS200;TSS200;TSS200;TSS200;TSS200;TSS200;TSS200	Island	LARP4;LARP4;LARP4;LARP4;LARP4;LARP4;LARP4
cg04915270	9	4	2.50735	0.463936	5.40451	0.000642547	16	1543286	TSS200	Island	TELO2
cg19058189	10	6	1.97327	0.419204	4.70718	0.000642631	17	1958090	TSS1500	Island	HIC1
cg07473822	8	5	3.09378	0.572502	5.40395	0.000642976	4	2277836	Body	Island	ZFYVE28
cg27347525	9	3	3.84263	0.659063	5.83045	0.00064326	1	42801019	TSS1500;TSS200;TSS200;5'UTR	Island	FOXJ3;FOXJ3;FOXJ3;FOXJ3
cg25554716	8	5	2.84348	0.526319	5.40258	0.000644035	4	39765845	Body;Body;Body		UBE2K;UBE2K;UBE2K
cg14285032	8	4	3.71933	0.63805	5.82922	0.000644065	16	57946916	ExonBnd;ExonBnd;Body;Body		CNGB1;CNGB1;CNGB1;CNGB1
cg00431565	7	5	-1.12037	0.192207	-5.82898	0.000644218	19	3369478	Body;Body	Island	NFIC;NFIC
cg21580058	8	3	0.885507	0.136753	6.47526	0.00064422	19	50528391	5'UTR;TSS1500;TSS1500;5'UTR	Island	VRK3;ZNF473;ZNF473;VRK3
cg07031897	8	4	0.513114	0.0880356	5.82849	0.000644544	11	68702030	Body		IGHMBP2
cg07928883	8	4	-1.41142	0.242164	-5.82835	0.000644637	7	149112940		S_Shore
cg13468418	9	3	3.3052	0.567158	5.82766	0.000645084	4	186048907		Island
cg00135248	8	3	2.24741	0.347413	6.46898	0.000647563	8	121742275	Body		SNTB1
cg16876859	8	3	-4.79184	0.740798	-6.46849	0.000647828	10	134621538		N_Shore
cg22021892	9	4	-2.46107	0.455981	-5.39731	0.000648091	9	139904151	Body;Body	N_Shore	ABCA2;ABCA2
cg14706162	7	6	-2.33265	0.432253	-5.39649	0.000648727	4	1496411		S_Shore
cg19859993	7	3	-0.696265	0.0923142	-7.54234	0.000649035	1	207013239	Body;Body		IL19;IL19
cg02193762	10	3	2.76248	0.512006	5.3954	0.000649573	11	36399139	5'UTR;5'UTR;Body	Island	PRR5L;PRR5L;PRR5L
cg21965697	8	4	-2.92562	0.502791	-5.81875	0.000650965	10	76858794	5'UTR;3'UTR;Body;Body		DUSP13;DUSP13;DUSP13;DUSP13
cg25479134	5	4	-1.78666	0.185601	-9.62632	0.00065117	2	197036640	TSS1500	S_Shore	STK17B
cg04884579	8	3	0.819512	0.126868	6.45957	0.000652615	7	143088472	3'UTR		EPHA1
cg03438490	8	3	2.34231	0.362942	6.45369	0.000655794	17	61515010	5'UTR;5'UTR;5'UTR	Island	CYB561;CYB561;CYB561
cg08087379	7	3	-2.7077	0.359803	-7.5255	0.000655818	22	31364274	TSS1500;TSS200	N_Shore	TUG1;MORC2
cg07021748	8	4	-3.0905	0.532067	-5.80847	0.000657828	16	50626169	Body		NKD1
cg11101474	9	5	2.62269	0.515817	5.08453	0.000658785	22	21319299	TSS200;TSS200	Island	AIFM3;AIFM3
cg22974428	9	3	1.21106	0.20856	5.80678	0.000658964	2	183737450
cg21686987	6	4	-3.1481	0.418766	-7.51758	0.000659041	16	75252973	Body		CTRB1
cg25266629	9	6	2.32851	0.478924	4.86197	0.000659469	10	102894148	Body	Island	TLX1
cg02481237	10	7	1.6481	0.361774	4.5556	0.000659741	1	3070603	Body;Body	N_Shore	PRDM16;PRDM16
cg18749153	7	4	2.96987	0.460782	6.44529	0.000660367	7	42276810	TSS200	Island	GLI3
cg22423174	7	3	2.71065	0.360775	7.51341	0.000660741	12	125201577
cg02002972	7	3	-1.06053	0.141193	-7.51122	0.000661639	8	41315642
cg03890705	5	3	1.21672	0.0819982	14.8384	0.000664131	9	86880771
cg11115673	9	4	-1.25764	0.233943	-5.37586	0.00066492	10	50224628	3'UTR		C10orf72
cg07791217	9	7	2.82219	0.602279	4.68584	0.000665224	17	3850865	Body;Body;Body;Body;Body;Body;Body	Island	ATP2A3;ATP2A3;ATP2A3;ATP2A3;ATP2A3;ATP2A3;ATP2A3
cg21219744	7	3	-1.9307	0.257361	-7.5019	0.000665468	4	44680344	TSS200	Island	GUF1
cg27417749	8	3	-3.29992	0.512857	-6.43438	0.000666364	15	69449518	Body	N_Shelf	MIR548H4
cg05178604	6	4	0.401125	0.0534906	7.49899	0.000666671	16	67193015	TSS1500;5'UTR	Island	FBXL8;TRADD
cg00530740	10	5	-1.33815	0.275645	-4.85461	0.000666764	6	53409368	1stExon	Island	GCLC
cg15326755	9	7	1.87106	0.399455	4.68403	0.000667187	17	25620596	TSS1500;TSS1500	N_Shore	WSB1;WSB1
cg04612444	9	6	3.13966	0.646906	4.85335	0.000668025	8	57358713	5'UTR;TSS200	Island	PENK;PENK
cg27178290	7	4	-4.1956	0.6524	-6.43102	0.000668221	15	68110793	TSS1500	N_Shelf	SKOR1
cg13129556	3	3	0.972431	0.0251556	38.6566	0.000668525	20	48440220	Body;Body;Body;Body;Body;Body		SLC9A8;SLC9A8;SLC9A8;SLC9A8;SLC9A8;SLC9A8
cg01213505	8	3	2.09405	0.325674	6.42991	0.000668838	18	48555716	TSS1500	N_Shore	SMAD4
cg04469503	6	5	-3.48025	0.5413	-6.42943	0.000669103	4	41206636	5'UTR;5'UTR;5'UTR		APBB2;APBB2;APBB2
cg11090759	6	4	-0.684554	0.0913654	-7.49248	0.000669366	13	47470293	5'UTR;Body		HTR2A;HTR2A
cg04850731	9	3	-4.89823	0.845812	-5.79116	0.000669564	12	57618943	Body	Island	NXPH4
cg27330050	11	9	2.70283	0.632829	4.27103	0.000669736	20	46656169
cg24617363	7	4	4.56875	0.710792	6.42769	0.000670073	6	41040232	TSS200;TSS1500;TSS1500	Island	C6orf130;NFYA;NFYA
cg13387924	10	5	-2.53618	0.522791	-4.85124	0.000670133	6	33284384	Body;Body	N_Shore	ZBTB22;ZBTB22
cg09683413	9	6	1.56331	0.322285	4.85071	0.000670664	2	16400723
cg24489253	8	4	3.19988	0.552804	5.78845	0.000671422	4	76932184	TSS200		ART3
cg15541987	9	3	-3.49044	0.60302	-5.78827	0.000671547	11	2077307
cg04286823	6	3	-1.75249	0.183544	-9.54805	0.000672021	2	109747003	TSS1500;Body	S_Shore	LOC100287216;SH3RF3
cg02308280	8	3	-4.53	0.705209	-6.42362	0.000672336	7	73985757	Body;Body;Body		GTF2IRD1;GTF2IRD1;GTF2IRD1
cg00523540	7	6	2.18872	0.407957	5.36507	0.000673564	12	107078901	Body;Body;Body		RFX4;RFX4;RFX4
cg05795316	6	4	0.535319	0.0715472	7.48204	0.00067372	6	168790253
cg24094897	5	3	-1.45189	0.0983217	-14.7667	0.000673745	5	112426203	Body;Body		MCC;MCC
cg06338299	8	5	1.64534	0.306701	5.36464	0.000673914	10	98591780	TSS1500;TSS1500;TSS1500	Island	LCOR;LCOR;LCOR
cg05289320	8	3	-2.64458	0.411932	-6.41994	0.000674393	7	1906716	Body;Body;Body	N_Shore	MAD1L1;MAD1L1;MAD1L1
cg16836681	5	3	-2.84923	0.193046	-14.7593	0.000674749	6	31590736	TSS200;Body;Body	S_Shore	SNORA38;PRRC2A;PRRC2A
cg04141970	3	3	-0.733381	0.000778718	-941.78	0.000675975	18	3594060	TSS200;Body;Body;Body;Body;Body;Body;Body;Body;Body		DLGAP1-AS1;DLGAP1;DLGAP1;DLGAP1;DLGAP1;DLGAP1;DLGAP1;DLGAP1;DLGAP1;DLGAP1
cg00460789	10	5	0.319319	0.0659033	4.84527	0.000676145	16	88960261	Body;Body	N_Shore	CBFA2T3;CBFA2T3
cg15577579	8	5	1.37699	0.256853	5.36101	0.000676857	18	55297387	TSS200	Island	LOC100505549
cg22513237	9	6	3.0546	0.630556	4.8443	0.000677123	1	229730411	Body	Island	TAF5L
cg07009554	6	4	1.36399	0.18254	7.47229	0.000677813	12	125110582
cg04733989	7	3	3.18836	0.426717	7.47183	0.000678008	22	42467013	TSS200	Island	NAGA
cg23666301	6	5	2.07143	0.323048	6.41216	0.000678766	4	169528524	Body;Body		PALLD;PALLD
cg21740964	12	5	-1.91224	0.421278	-4.53914	0.000678849	6	3849331	TSS1500	Island	FAM50B
cg02217815	10	3	2.69958	0.503812	5.3583	0.000679052	22	36890079	Body;Body	N_Shelf	FOXRED2;FOXRED2
cg08945941	8	4	-0.46149	0.0798856	-5.77688	0.000679417	11	7986297	TSS1500		NLRP10
cg13145583	9	3	-3.34892	0.579896	-5.77503	0.000680707	20	47345118	Body		PREX1
cg08861369	9	3	0.910835	0.157727	5.77475	0.0006809	16	85671714	5'UTR;Body	S_Shore	KIAA0182;KIAA0182
cg03959085	6	3	3.01543	0.316955	9.51377	0.000681414	6	82679368
cg02898962	9	5	2.0121	0.397719	5.05909	0.000681878	16	3333497	5'UTR;1stExon	Island	ZNF263;ZNF263
cg18290075	7	3	-2.00644	0.268865	-7.46263	0.000681901	3	153840477	Body	S_Shore	SGEF
cg05757062	8	4	3.67474	0.636687	5.77165	0.00068307	16	85015399	Body;Body		ZDHHC7;ZDHHC7
cg08120331	9	5	2.31696	0.458134	5.05739	0.000683452	5	139422953	TSS200;TSS200;TSS200;TSS200	Island	NRG2;NRG2;NRG2;NRG2
cg12106728	8	4	0.545986	0.094633	5.76951	0.000684569	12	115136258		Island
cg12847345	7	3	-0.956177	0.12828	-7.45381	0.00068566	5	59086850	Body;Body		PDE4D;PDE4D
cg27317975	8	8	-1.78007	0.38143	-4.66683	0.000686061	7	1499167	TSS200	S_Shore	MICALL2
cg00872695	8	3	-0.808216	0.126315	-6.3984	0.000686578	16	86592030		S_Shelf
cg09684112	7	4	2.03443	0.317986	6.39785	0.000686893	10	13701447	Body	S_Shore	FRMD4A
cg10073723	13	7	0.99305	0.233196	4.25843	0.000686964	7	33944213	TSS1500	Island	BMPER
cg27099880	6	6	2.54175	0.440897	5.76496	0.00068777	7	74021938		S_Shore
cg23359665	6	3	3.85255	0.405949	9.49022	0.00068796	6	32120907	TSS1500;TSS1500;TSS1500	N_Shore	PPT2;PRRT1;PPT2
cg19843166	9	5	-3.28404	0.649991	-5.05244	0.000688066	3	127192261
cg09777775	6	3	0.77973	0.0822019	9.48555	0.00068927	21	45336673	5'UTR		AGPAT3
cg03061811	9	4	0.285839	0.0534704	5.34574	0.000689369	19	49866779	TSS1500;TSS1500	Island	DKKL1;TEAD2
cg08757864	9	3	2.40896	0.418137	5.76118	0.000690442	7	87849201	Body;Body	Island	SRI;SRI
cg08778697	8	3	-4.64327	0.726485	-6.39141	0.000690588	11	67774919	TSS1500	S_Shelf	ALDH3B1
cg12964990	7	3	-2.56691	0.344916	-7.44213	0.000690671	17	42076093	5'UTR	S_Shelf	PYY
cg01601198	10	6	1.86789	0.400607	4.66266	0.000690724	6	25593822	Body;Body		LRRC16A;LRRC16A
cg25022915	4	7	8.74566	1.36865	6.39001	0.000691394	17	49243257	TSS1500;TSS1500;Body;5'UTR;TSS1500	N_Shore	NME2;NME2;NME1-NME2;NME2;NME2
cg14354663	10	5	1.55405	0.321758	4.82987	0.000691916	9	137997872	Body	S_Shore	OLFM1
cg04141948	9	6	-2.87557	0.595495	-4.82888	0.000692944	7	1023156	Body	N_Shore	CYP2W1
cg14104842	6	3	0.570813	0.0602824	9.46899	0.000693929	7	108059732	5'UTR;5'UTR;5'UTR;5'UTR		NRCAM;NRCAM;NRCAM;NRCAM
cg14895298	9	4	2.57506	0.482317	5.33893	0.000695024	20	61867178	TSS200;TSS200	N_Shelf	BIRC7;BIRC7
cg24405174	7	4	-2.1958	0.343999	-6.38316	0.000695355	7	135346500	TSS1500	N_Shore	PL-5283
cg22827300	6	3	-2.11764	0.223809	-9.46184	0.000695955	3	118661300	TSS1500;Body;Body		IGSF11-AS1;IGSF11;IGSF11
cg14880539	10	6	1.96402	0.421652	4.65792	0.000696061	4	10973873
cg23518497	7	3	-2.19401	0.295316	-7.42934	0.000696208	12	60298928
cg10408778	8	4	2.99632	0.520887	5.75234	0.00069674	8	125740636	1stExon;5'UTR	Island	MTSS1;MTSS1
cg14194634	8	4	-0.954399	0.165915	-5.75233	0.000696742	9	123560676	Body		LOC402377
cg06911739	10	4	1.36474	0.27062	5.04303	0.000696909	12	13318480
cg14030268	8	3	5.57186	0.873282	6.38036	0.000696982	10	119135296	TSS1500	Island	PDZD8
cg04182321	7	5	-1.65181	0.287185	-5.75175	0.000697159	11	107799979	Body	Island	RAB39
cg07435359	10	3	3.57625	0.670307	5.33525	0.000698108	15	29862036	Body	Island	FAM189A1
cg24557160	5	3	-0.752826	0.051609	-14.5871	0.000698657	X	138690622	Body;Body		MCF2;MCF2
cg24981991	9	4	-3.68772	0.691288	-5.33456	0.000698688	22	43807110	TSS1500	N_Shore	MPPED1
cg08222044	6	3	-2.28135	0.241386	-9.45107	0.000699019	11	121136594
cg20711016	7	3	-4.01707	0.541284	-7.42137	0.000699685	X	11783734	Body;Body;Body;Body;Body		MSL3;MSL3;MSL3;MSL3;MSL3
cg21166317	9	6	3.48273	0.722251	4.82205	0.000700072	11	76572113	1stExon	Island	ACER3
cg06965637	6	4	-1.86893	0.251864	-7.42039	0.000700114	6	157464871	Body;Body		ARID1B;ARID1B
cg16763316	10	5	2.97344	0.616681	4.82168	0.000700458	16	28912046	Body;Body	Island	ATP2A1;ATP2A1
cg20447038	8	3	-2.61243	0.40984	-6.37427	0.000700531	6	36336825	Body		ETV7
cg23228371	9	5	3.00951	0.597291	5.0386	0.000701123	2	96945580	Body		SNRNP200
cg04208666	6	4	-0.349596	0.04714	-7.41612	0.000701991	6	19734707
cg07199257	8	3	-1.20673	0.189388	-6.37172	0.000702026	15	78640536	3'UTR		CRABP1
cg08997193	9	7	2.33529	0.502036	4.65165	0.000703195	6	132102258
cg11145399	11	7	1.19225	0.27031	4.41066	0.000703708	1	224034478	TSS1500;TSS1500	S_Shore	TP53BP2;TP53BP2
cg21634123	8	3	-4.07288	0.639501	-6.36884	0.000703718	13	111124296	Body		COL4A2
cg11972804	8	6	1.04091	0.2067	5.03586	0.000703737	3	95928744
cg03856157	6	4	-1.30442	0.20483	-6.36831	0.000704027	10	119998411
cg09126559	7	6	-3.11761	0.585258	-5.3269	0.000705159	7	44261162	Body;Body;Body;Body;Body;Body;Body;Body	S_Shore	CAMK2B;CAMK2B;CAMK2B;CAMK2B;CAMK2B;CAMK2B;CAMK2B;CAMK2B
cg24158111	11	8	0.951446	0.220222	4.3204	0.000705169	2	96990480	TSS1500;TSS1500;TSS1500;TSS1500	N_Shore	ITPRIPL1;ITPRIPL1;ITPRIPL1;ITPRIPL1
cg10000184	6	4	-0.928739	0.125408	-7.40571	0.000706581	2	199884798
cg16134191	8	4	3.17319	0.55302	5.73794	0.000707133	11	31847509		Island
cg14487595	10	5	3.20464	0.665515	4.81528	0.000707218	6	43597054	TSS1500;TSS200	Island	MAD2L1BP;GTPBP2
cg12124094	4	3	-1.92137	0.0511479	-37.565	0.0007079	17	64433744	Body		PRKCA
cg24421839	8	4	-1.20962	0.210864	-5.73651	0.000708169	15	85111313	Body	N_Shelf	UBE2QP1
cg20947476	11	5	2.78206	0.598666	4.64709	0.000708423	17	26554610	Body	Island	PYY2
cg27519869	8	5	-2.15388	0.404638	-5.32298	0.000708488	7	92219805	TSS200;TSS200	Island	FAM133B;FAM133B
cg15770125	8	4	-3.4712	0.605277	-5.73489	0.000709356	3	8693781	TSS200		C3orf32
cg19477411	6	3	-4.10612	0.436146	-9.41456	0.000709533	8	141468780	TSS1500;TSS200	S_Shore	TRAPPC9;TRAPPC9
cg06927900	9	8	-2.61111	0.578548	-4.51321	0.000710137	7	1753447	5'UTR	Island	ELFN1
cg14865086	8	3	-1.8869	0.296806	-6.35736	0.000710505	17	17179362	ExonBnd;ExonBnd;Body;Body		COPS3;COPS3;COPS3;COPS3
cg22554905	9	4	2.16684	0.407257	5.32056	0.000710554	19	45312180	TSS200;TSS200	Island	BCAM;BCAM
cg05742564	7	3	3.87073	0.52333	7.39636	0.000710737	16	23568708	TSS200;TSS200;TSS200	Island	UBFD1;EARS2;EARS2
cg23282202	6	3	-1.9063	0.202576	-9.41028	0.000710778	12	78789233
cg09539908	8	3	-4.10019	0.645177	-6.35513	0.00071183	8	21996546	Body	N_Shelf	REEP4
cg12401086	6	5	-1.75469	0.276175	-6.35355	0.000712775	1	61435902	Body;Body		NFIA-AS2;NFIA-AS2
cg25448480	7	4	-2.07291	0.326367	-6.35149	0.000714003	8	141680775	Body;Body;Body		PTK2;PTK2;PTK2
cg11592619	8	6	-2.82448	0.562193	-5.02403	0.00071515	2	239067608	TSS200	Island	FAM132B
cg19704709	6	4	2.36427	0.320193	7.3839	0.000716318	14	64666508	Body;Body		SYNE2;SYNE2
cg22262707	9	4	-2.84505	0.535583	-5.31205	0.000717876	11	63533900	Body	N_Shore	C11orf95
cg13408659	6	3	1.35168	0.144012	9.38587	0.000717929	18	18803577
cg02597269	7	4	1.91387	0.301654	6.34458	0.000718147	16	77225049	1stExon;5'UTR	Island	MON1B;MON1B
cg20309794	7	5	1.72639	0.301671	5.72276	0.000718271	7	73184656	TSS200	Island	CLDN3
cg26071746	7	5	0.95005	0.166035	5.72197	0.000718855	4	17812411	TSS200;TSS200	Island	NCAPG;DCAF16
cg27641084	6	3	-2.53844	0.270561	-9.38214	0.000719032	11	68520892		S_Shore
cg15215375	8	5	-4.02081	0.75719	-5.31017	0.000719506	19	19654768	Body	Island	CILP2
cg02819851	8	5	-1.46965	0.276777	-5.30988	0.000719762	11	66406003	TSS200	Island	RBM4
cg15482265	11	7	2.15654	0.490308	4.39834	0.000719863	3	18337501
cg23248330	9	7	2.06747	0.44584	4.63723	0.00071988	22	35719253	Body;Body;Body;Body;Body;Body		TOM1;TOM1;TOM1;TOM1;TOM1;TOM1
cg13349421	9	5	0.414419	0.0825774	5.01855	0.000720511	12	50478890	TSS200;TSS200	Island	SMARCD1;SMARCD1
cg19151082	7	3	0.131564	0.0178443	7.3729	0.000721286	2	190682679	5'UTR;5'UTR;Body;Body;Body;Body		PMS1;PMS1;PMS1;PMS1;PMS1;PMS1
cg13722942	10	6	3.82165	0.824403	4.63566	0.00072172	9	139694408	Body	Island	KIAA1984
cg01081189	11	4	2.46374	0.513135	4.80135	0.000722162	5	139537190
cg06340836	10	6	-3.51012	0.757281	-4.63516	0.000722315	16	88765676	Body	S_Shore	RNF166
cg04977124	7	3	-0.359524	0.0488006	-7.3672	0.000723881	11	65266482	Body	S_Shore	MALAT1
cg20412255	5	4	-1.21082	0.129282	-9.36574	0.000723897	5	162776926
cg04188808	7	3	-2.57845	0.350022	-7.36653	0.000724184	15	42197671	Body		EHD4
cg26174216	6	3	1.44977	0.15482	9.36426	0.000724337	1	2139348	5'UTR;TSS200	S_Shore	FAAP20;FAAP20
cg27062060	9	4	-2.58029	0.486432	-5.30452	0.000724426	17	79258687	Body;Body	N_Shore	SLC38A10;SLC38A10
cg13591091	8	7	2.00965	0.418769	4.79895	0.000724776	9	130254049	Body;Body;Body		LRSAM1;LRSAM1;LRSAM1
cg21640566	7	3	-1.42845	0.193972	-7.3642	0.000725248	3	52526235	Body	S_Shelf	NISCH
cg22041658	7	6	-1.6214	0.305725	-5.30345	0.000725363	19	30097344	Body;Body	S_Shore	POP4;POP4
cg26831042	10	6	3.17471	0.685379	4.63205	0.000725976	19	18434038	TSS200	Island	LSM4
cg00599770	10	4	-1.54933	0.309157	-5.01146	0.000727506	7	27196825	TSS1500	N_Shore	HOXA7
cg23046934	7	5	-1.33047	0.232998	-5.71023	0.000727619	18	77154321	TSS1500;TSS1500;TSS1500	Island	NFATC1;NFATC1;NFATC1
cg12387699	9	3	-0.776268	0.135975	-5.70891	0.000728609	4	79566880	TSS1500;TSS1500;TSS1500;TSS1500;TSS1500;TSS1500		LINC01094;LINC01094;LINC01094;LINC01094;LINC01094;LINC01094
cg19938295	7	3	4.24653	0.577325	7.35553	0.000729222	6	31670625	Body	Island	BAT5
cg03813437	5	3	1.68481	0.117199	14.3757	0.000729574	2	65663839		Island
cg21843594	8	5	-1.17351	0.221485	-5.29839	0.00072981	22	30476285	TSS200	Island	HORMAD2
cg10933755	6	3	1.19056	0.127423	9.34342	0.000730583	19	19137201	Body;Body		SUGP2;SUGP2
cg22774088	8	6	-2.35705	0.470737	-5.00714	0.000731806	19	2253398	Body	Island	JSRP1
cg25614023	6	3	1.76254	0.188775	9.33672	0.000732604	17	8199513	TSS1500	S_Shore	SLC25A35
cg13004509	10	5	4.49294	0.937647	4.79172	0.000732694	11	93063662	TSS1500	Island	CCDC67
cg03499559	9	5	2.55391	0.510216	5.00555	0.000733394	2	54056517	Body		GPR75-ASB3
cg07124920	6	6	-1.12429	0.197158	-5.70251	0.000733448	5	55830928	Body		C5orf67
cg24665647	5	3	2.72727	0.190117	14.3452	0.000734178	6	160164786	Body;Body;Body		WTAP;WTAP;WTAP
cg21066748	7	3	1.51216	0.205902	7.34409	0.0007345	19	46005805		N_Shelf
cg15364446	9	5	-0.755908	0.151081	-5.00335	0.000735599	14	49979048
cg10936796	5	3	-1.71727	0.119801	-14.3344	0.00073583	2	20650757		S_Shelf
cg00000622	11	3	2.10374	0.420489	5.00307	0.000735875	15	23034447	TSS200;TSS200;TSS200;TSS200	Island	NIPA2;NIPA2;NIPA2;NIPA2
cg18904194	9	3	3.45132	0.60583	5.69685	0.000737747	20	35064809	Body	Island	DLGAP4
cg09475815	11	5	3.22889	0.698779	4.62076	0.000739452	1	246670754	TSS200	Island	SMYD3
cg07831256	3	3	0.247372	0.00673053	36.7537	0.00073946	16	87423343	ExonBnd;5'UTR	N_Shore	FBXO31;FBXO31
cg25393792	9	5	3.1931	0.638718	4.99923	0.000739746	7	95951712	TSS1500;TSS1500;TSS1500	S_Shore	SLC25A13;SLC25A13;SLC25A13
cg14411912	8	5	-3.8811	0.734069	-5.28711	0.000739823	17	29038045		S_Shore
cg07420416	6	3	-1.9292	0.207228	-9.30957	0.000740871	1	159820326	Body	N_Shelf	C1orf204
cg09565002	7	4	-1.94856	0.308936	-6.30733	0.00074097	4	15939889	1stExon;5'UTR		FGFBP1;FGFBP1
cg01421867	7	3	-1.66718	0.227483	-7.32879	0.000741633	5	137369294	TSS1500;TSS1500;TSS1500	S_Shore	FAM13B;FAM13B;FAM13B
cg09223513	11	5	-2.25205	0.487601	-4.61862	0.000742038	7	4839249	Body		RADIL
cg04958658	7	4	-3.79491	0.60194	-6.30447	0.000742759	20	35421865	Body;Body	N_Shore	C20orf117;C20orf117
cg26796095	8	4	-0.997167	0.175266	-5.68944	0.000743429	19	5625046	Body	S_Shore	SAFB
cg14651363	8	6	1.32442	0.265122	4.99552	0.000743497	X	99665313	TSS200;TSS200;TSS200	Island	PCDH19;PCDH19;PCDH19
cg16100721	11	10	1.82993	0.440286	4.15623	0.000743571	11	102300650	Body		TMEM123
cg01723706	9	6	2.11829	0.442992	4.78179	0.000743727	4	124814442	Body		LOC285419
[truncated: 565,437+ more rows]
